# Supplementary material for: 2,3,5-Triphenyl-2H-tetra­zol-3-ium tetra­phenyl­borate
Source: Acta Crystallogr Sect E Struct Rep Online. 2012 Jul 28;68(Pt 8):o2567. doi: 10.1107/S1600536812032941 (PMC3415008; doi:10.1107/S1600536812032941)
Supplement: Supplementary file 1 [file e-68-o2567-sup1.cif]

##############################################################################
#                                                                            #
# This CIF contains the data in a paper accepted for publication in          #
# Acta Crystallographica Section E. It conforms to the requirements of       #
# Notes for Authors for Acta Crystallographica Section E, and has been       #
# peer reviewed under the auspices of the IUCr Commission on Journals.       #
#                                                                            #
# Full details of the Crystallographic Information File format               #
# are given in the paper "The Crystallographic Information File (CIF):       #
# a New Standard Archive File for Crystallography" by S. R. Hall, F. H.      #
# Allen and I. D. Brown [Acta Cryst. (1991), A47, 655-685].                  #
#                                                                            #
# The current version of the core CIF dictionary is obtainable from          #
# ftp://ftp.iucr.org/pub/cif_core.dic.                                       #
#                                                                            #
# Software is freely available for graphical display of the structure(s)     #
# in this CIF. For information consult the CIF software page                 #
# http://www.iucr.org/resources/cif/software.                                #
#                                                                            #
# This file may be used for bona fide research purposes within the           #
# scientific community so long as proper attribution is given to the journal # 
# article from which it was obtained.                                        #
#                                                                            #
##############################################################################
data_global
_audit_creation_method     'form.cif (version 2.0)'
_journal_data_validation_number     ?
_journal_date_recd_electronic     2012-07-19
_journal_date_accepted     2012-07-20
_journal_name_full     'Acta Crystallographica, Section E'
_journal_year     2012
_journal_volume     68
_journal_issue      8
_journal_page_first     o2567
_journal_page_last     o2567
_journal_paper_category     QO
_journal_paper_doi     10.1107/S1600536812032941
_journal_coeditor_code     IS5170
_publ_contact_author_name     'Prof. Fun, Hoong-Kun'
_publ_contact_author_address
;
      X-ray Crystallography Unit
      School of Physics
      Universiti Sains Malaysia
      11800 USM, Penang
      MALAYSIA
;
_publ_contact_author_email     'hkfun@usm.my'
_publ_contact_author_fax     '604 6579150'
_publ_contact_author_phone     '604 6533652'
_publ_section_title
;
2,3,5-Triphenyl-2<i>H</i>-tetrazol-3-ium tetraphenylborate
;
loop_
    _publ_author_name
    _publ_author_footnote
    _publ_author_address
    'Fun, Hoong-Kun'
;
Thomson Reuters ResearcherID: A-3561-2009.
;
;
X-ray Crystallography Unit
School of Physics
Universiti Sains Malaysia
11800 USM, Penang
Malaysia
;
    'Tze Shyang Chia' ?
;
X-ray Crystallography Unit
School of Physics
Universiti Sains Malaysia
11800 USM, Penang
Malaysia
;
    'Gamal A. E. Mostafa' ?
;
Department of Pharmaceutical Chemistry
College of Pharmacy
King Saud University
PO Box 2457
Riyadh 11451
Saudi Arabia
;
    'Mohamed M. Hefnawy' ?
;
Department of Pharmaceutical Chemistry
College of Pharmacy
King Saud University
PO Box 2457
Riyadh 11451
Saudi Arabia
;
    'Hatem A. Abdel-Aziz' ?
;
Department of Pharmaceutical Chemistry
College of Pharmacy
King Saud University
PO Box 2457
Riyadh 11451
Saudi Arabia
;
data_I
_audit_creation_method     SHELXL-97
_chemical_name_systematic
;
2,3,5-Triphenyl-2<i>H</i>-tetrazol-3-ium tetraphenylborate
;
_chemical_name_common     ?
_chemical_formula_moiety     'C19 H15 N4 +, C24 H20 B -'
_chemical_formula_sum     'C43 H35 B N4'
_chemical_formula_iupac     'C19 H15 N4 +, C24 H20 B -'
_chemical_formula_weight     618.56
_chemical_melting_point     ?
_symmetry_cell_setting     monoclinic
_symmetry_space_group_name_H-M     'P 21/c'
_symmetry_space_group_name_Hall     '-P 2ybc'
loop_
    _symmetry_equiv_pos_as_xyz
    'x, y, z'
    '-x, y+1/2, -z+1/2'
    '-x, -y, -z'
    'x, -y-1/2, z-1/2'
_cell_length_a     9.88090(10)
_cell_length_b     22.6572(3)
_cell_length_c     16.0090(2)
_cell_angle_alpha     90.00
_cell_angle_beta     110.4410(10)
_cell_angle_gamma     90.00
_cell_volume     3358.31(7)
_cell_formula_units_Z     4
_cell_measurement_reflns_used     9953
_cell_measurement_theta_min     2.25
_cell_measurement_theta_max     29.93
_cell_measurement_temperature     100.0(10)
_exptl_crystal_description     'block'
_exptl_crystal_colour     'yellow'
_exptl_crystal_size_max     0.32
_exptl_crystal_size_mid     0.31
_exptl_crystal_size_min     0.22
_exptl_crystal_density_diffrn     1.223
_exptl_crystal_density_meas     ?
_exptl_crystal_density_method     'not measured'
_exptl_crystal_F_000     1304
_exptl_absorpt_coefficient_mu     0.072
_exptl_absorpt_correction_type     multi-scan
_exptl_absorpt_process_details     '(<i>SADABS</i>; Bruker, 2009)'
_exptl_absorpt_correction_T_min     0.9777
_exptl_absorpt_correction_T_max     0.9845
_exptl_special_details
;
The crystal was placed in the cold stream of an Oxford Cryosystems Cobra
open-flow nitrogen cryostat (Cosier & Glazer, 1986) operating at 100.0 (1) K.
;
_diffrn_ambient_temperature     100.0(10)
_diffrn_radiation_type     MoK\a
_diffrn_radiation_wavelength     0.71073
_diffrn_radiation_source     'fine-focus sealed tube'
_diffrn_radiation_monochromator     graphite
_diffrn_measurement_device_type
;
Bruker SMART APEXII CCD area-detector
;
_diffrn_measurement_method     '\f and \w scans'
_diffrn_detector_area_resol_mean     ?
_diffrn_reflns_number     37785
_diffrn_reflns_av_R_equivalents     0.0291
_diffrn_reflns_av_sigmaI/netI     0.0359
_diffrn_reflns_theta_min     2.20
_diffrn_reflns_theta_max     30.11
_diffrn_reflns_theta_full     30.11
_diffrn_measured_fraction_theta_max     0.993
_diffrn_measured_fraction_theta_full     0.993
_diffrn_reflns_limit_h_min     -13
_diffrn_reflns_limit_h_max     13
_diffrn_reflns_limit_k_min     -31
_diffrn_reflns_limit_k_max     15
_diffrn_reflns_limit_l_min     -19
_diffrn_reflns_limit_l_max     22
_diffrn_standards_number     0
_diffrn_standards_interval_count     .
_diffrn_standards_interval_time     .
_diffrn_standards_decay_%     ?
_refine_special_details
;
Refinement of <i>F</i>^2^ against ALL reflections. The weighted <i>R</i>-factor
<i>wR</i> and goodness of fit <i>S</i> are based on <i>F</i>^2^, conventional
<i>R</i>-factors <i>R</i> are based on <i>F</i>, with <i>F</i> set to zero for
negative <i>F</i>^2^. The threshold expression of <i>F</i>^2^ >
\s(<i>F</i>^2^) is used only for calculating <i>R</i>-factors(gt) <i>etc</i>.
and is not relevant to the choice of reflections for refinement.
<i>R</i>-factors based on <i>F</i>^2^ are statistically about twice as large
as those based on <i>F</i>, and <i>R</i>- factors based on ALL data will be
even larger.
;
_reflns_number_total     9808
_reflns_number_gt     7628
_reflns_threshold_expression     I>2\s(I)
_refine_ls_structure_factor_coef     Fsqd
_refine_ls_matrix_type     full
_refine_ls_R_factor_all     0.0697
_refine_ls_R_factor_gt     0.0497
_refine_ls_wR_factor_gt     0.1099
_refine_ls_wR_factor_ref     0.1206
_refine_ls_goodness_of_fit_ref     1.030
_refine_ls_restrained_S_all     1.030
_refine_ls_number_reflns     9808
_refine_ls_number_parameters     433
_refine_ls_number_restraints     0
_refine_ls_hydrogen_treatment     constr
_refine_ls_weighting_scheme     calc
_refine_ls_weighting_details
         'calc w=1/[\s^2^(Fo^2^)+(0.0506P)^2^+1.1876P] where P=(Fo^2^+2Fc^2^)/3'
_atom_sites_solution_hydrogens     geom
_atom_sites_solution_primary     direct
_atom_sites_solution_secondary     difmap
_refine_ls_shift/su_max     0.001
_refine_ls_shift/su_mean     0.000
_refine_diff_density_max     0.326
_refine_diff_density_min     -0.251
_refine_ls_extinction_method     none
_refine_ls_extinction_coef     ?
loop_
    _atom_type_symbol
    _atom_type_description
    _atom_type_scat_dispersion_real
    _atom_type_scat_dispersion_imag
    _atom_type_scat_source
    'C' 'C' 0.0033 0.0016
                         'International Tables Vol C Tables 4.2.6.8 and 6.1.1.4'
    'H' 'H' 0.0000 0.0000
                         'International Tables Vol C Tables 4.2.6.8 and 6.1.1.4'
    'B' 'B' 0.0013 0.0007
                         'International Tables Vol C Tables 4.2.6.8 and 6.1.1.4'
    'N' 'N' 0.0061 0.0033
                         'International Tables Vol C Tables 4.2.6.8 and 6.1.1.4'
_computing_data_collection     'APEX2 (Bruker, 2009)'
_computing_cell_refinement     'SAINT (Bruker, 2009)'
_computing_data_reduction     'SAINT (Bruker, 2009)'
_computing_structure_solution     'SHELXTL (Sheldrick, 2008)'
_computing_structure_refinement     'SHELXTL (Sheldrick, 2008)'
_computing_molecular_graphics     'SHELXTL (Sheldrick, 2008)'
_computing_publication_material
;
SHELXTL (Sheldrick, 2008) and PLATON (Spek, 2009)
;
loop_
    _atom_site_type_symbol
    _atom_site_label
    _atom_site_fract_x
    _atom_site_fract_y
    _atom_site_fract_z
    _atom_site_U_iso_or_equiv
    _atom_site_adp_type
    _atom_site_calc_flag
    _atom_site_refinement_flags
    _atom_site_occupancy
    _atom_site_symmetry_multiplicity
    _atom_site_disorder_assembly
    _atom_site_disorder_group
    B B1 0.80855(14) 0.91994(6) 0.75446(9) 0.0166(2) Uani d . 1 1 . .
    N N1 0.84759(11) 0.86398(5) 0.23476(7) 0.0195(2) Uani d . 1 1 . .
    N N2 0.97900(11) 0.84218(4) 0.26305(7) 0.0180(2) Uani d . 1 1 . .
    N N3 0.99069(11) 0.80074(4) 0.20630(7) 0.0182(2) Uani d . 1 1 . .
    N N4 0.86703(11) 0.79398(5) 0.14081(7) 0.0193(2) Uani d . 1 1 . .
    C C1 0.78000(13) 0.83373(5) 0.15918(8) 0.0183(2) Uani d . 1 1 . .
    C C2 0.62910(12) 0.84201(5) 0.10218(8) 0.0192(2) Uani d . 1 1 . .
    C C3 0.57066(14) 0.80618(6) 0.02706(9) 0.0261(3) Uani d . 1 1 . .
    H H3A 0.6279 0.7765 0.0137 0.031 Uiso calc R 1 1 . .
    C C4 0.42804(15) 0.81438(7) -0.02773(9) 0.0307(3) Uani d . 1 1 . .
    H H4A 0.3873 0.7902 -0.0789 0.037 Uiso calc R 1 1 . .
    C C5 0.34501(14) 0.85772(7) -0.00796(10) 0.0309(3) Uani d . 1 1 . .
    H H5A 0.2473 0.8630 -0.0455 0.037 Uiso calc R 1 1 . .
    C C6 0.40334(14) 0.89346(7) 0.06610(10) 0.0300(3) Uani d . 1 1 . .
    H H6A 0.3458 0.9233 0.0789 0.036 Uiso calc R 1 1 . .
    C C7 0.54578(14) 0.88581(6) 0.12175(9) 0.0247(3) Uani d . 1 1 . .
    H H7A 0.5860 0.9102 0.1727 0.030 Uiso calc R 1 1 . .
    C C8 1.09045(12) 0.85755(5) 0.34642(8) 0.0185(2) Uani d . 1 1 . .
    C C9 1.12262(13) 0.91679(6) 0.36390(8) 0.0212(2) Uani d . 1 1 . .
    H H9A 1.0747 0.9464 0.3221 0.025 Uiso calc R 1 1 . .
    C C10 1.22789(13) 0.93117(6) 0.44512(9) 0.0241(3) Uani d . 1 1 . .
    H H10A 1.2528 0.9713 0.4595 0.029 Uiso calc R 1 1 . .
    C C11 1.29656(14) 0.88727(7) 0.50507(9) 0.0270(3) Uani d . 1 1 . .
    H H11A 1.3683 0.8976 0.5603 0.032 Uiso calc R 1 1 . .
    C C12 1.26162(15) 0.82821(7) 0.48527(9) 0.0283(3) Uani d . 1 1 . .
    H H12A 1.3099 0.7985 0.5269 0.034 Uiso calc R 1 1 . .
    C C13 1.15675(14) 0.81254(6) 0.40508(8) 0.0228(3) Uani d . 1 1 . .
    H H13A 1.1312 0.7724 0.3908 0.027 Uiso calc R 1 1 . .
    C C14 1.11995(12) 0.76850(5) 0.21228(8) 0.0189(2) Uani d . 1 1 . .
    C C15 1.24583(13) 0.79961(6) 0.22342(9) 0.0239(3) Uani d . 1 1 . .
    H H15A 1.2487 0.8414 0.2277 0.029 Uiso calc R 1 1 . .
    C C16 1.36759(14) 0.76719(7) 0.22813(9) 0.0282(3) Uani d . 1 1 . .
    H H16A 1.4558 0.7870 0.2357 0.034 Uiso calc R 1 1 . .
    C C17 1.36125(14) 0.70611(6) 0.22188(9) 0.0279(3) Uani d . 1 1 . .
    H H17A 1.4457 0.6843 0.2266 0.034 Uiso calc R 1 1 . .
    C C18 1.23252(14) 0.67671(6) 0.20882(9) 0.0273(3) Uani d . 1 1 . .
    H H18A 1.2289 0.6349 0.2034 0.033 Uiso calc R 1 1 . .
    C C19 1.10881(14) 0.70779(6) 0.20366(9) 0.0232(3) Uani d . 1 1 . .
    H H19A 1.0199 0.6881 0.1946 0.028 Uiso calc R 1 1 . .
    C C20 0.64315(12) 0.93994(5) 0.74430(8) 0.0173(2) Uani d . 1 1 . .
    C C21 0.56120(13) 0.97844(6) 0.67707(8) 0.0219(2) Uani d . 1 1 . .
    H H21A 0.5987 0.9901 0.6324 0.026 Uiso calc R 1 1 . .
    C C22 0.42720(14) 1.00029(6) 0.67289(9) 0.0264(3) Uani d . 1 1 . .
    H H22A 0.3753 1.0262 0.6259 0.032 Uiso calc R 1 1 . .
    C C23 0.36946(13) 0.98437(6) 0.73711(10) 0.0272(3) Uani d . 1 1 . .
    H H23A 0.2780 0.9990 0.7345 0.033 Uiso calc R 1 1 . .
    C C24 0.44726(14) 0.94681(6) 0.80501(10) 0.0268(3) Uani d . 1 1 . .
    H H24A 0.4094 0.9358 0.8498 0.032 Uiso calc R 1 1 . .
    C C25 0.58108(13) 0.92496(6) 0.80817(9) 0.0221(2) Uani d . 1 1 . .
    H H25A 0.6321 0.8990 0.8552 0.026 Uiso calc R 1 1 . .
    C C26 0.91901(12) 0.97161(5) 0.81252(7) 0.0166(2) Uani d . 1 1 . .
    C C27 0.87021(13) 1.02357(5) 0.84049(8) 0.0184(2) Uani d . 1 1 . .
    H H27A 0.7693 1.0311 0.8201 0.022 Uiso calc R 1 1 . .
    C C28 0.96281(13) 1.06457(5) 0.89671(8) 0.0209(2) Uani d . 1 1 . .
    H H28A 0.9243 1.0989 0.9141 0.025 Uiso calc R 1 1 . .
    C C29 1.11130(13) 1.05563(6) 0.92752(8) 0.0220(2) Uani d . 1 1 . .
    H H29A 1.1748 1.0830 0.9671 0.026 Uiso calc R 1 1 . .
    C C30 1.16490(13) 1.00586(6) 0.89918(8) 0.0221(2) Uani d . 1 1 . .
    H H30A 1.2662 0.9995 0.9181 0.027 Uiso calc R 1 1 . .
    C C31 1.07066(13) 0.96529(5) 0.84317(8) 0.0191(2) Uani d . 1 1 . .
    H H31A 1.1103 0.9317 0.8246 0.023 Uiso calc R 1 1 . .
    C C32 0.84247(12) 0.85738(5) 0.81111(8) 0.0168(2) Uani d . 1 1 . .
    C C33 0.93272(13) 0.85443(5) 0.90081(8) 0.0200(2) Uani d . 1 1 . .
    H H33A 0.9880 0.8883 0.9272 0.024 Uiso calc R 1 1 . .
    C C34 0.94493(15) 0.80416(6) 0.95301(9) 0.0249(3) Uani d . 1 1 . .
    H H34A 1.0090 0.8041 1.0132 0.030 Uiso calc R 1 1 . .
    C C35 0.86451(14) 0.75428(6) 0.91792(9) 0.0255(3) Uani d . 1 1 . .
    H H35A 0.8699 0.7204 0.9539 0.031 Uiso calc R 1 1 . .
    C C36 0.77569(13) 0.75493(5) 0.82884(9) 0.0234(3) Uani d . 1 1 . .
    H H36A 0.7205 0.7209 0.8032 0.028 Uiso calc R 1 1 . .
    C C37 0.76686(13) 0.80496(5) 0.77680(8) 0.0210(2) Uani d . 1 1 . .
    H H37A 0.7074 0.8037 0.7156 0.025 Uiso calc R 1 1 . .
    C C38 0.82089(13) 0.91126(5) 0.65512(8) 0.0186(2) Uani d . 1 1 . .
    C C39 0.93787(14) 0.93094(6) 0.63216(9) 0.0224(2) Uani d . 1 1 . .
    H H39A 1.0160 0.9499 0.6765 0.027 Uiso calc R 1 1 . .
    C C40 0.94472(16) 0.92393(6) 0.54703(9) 0.0295(3) Uani d . 1 1 . .
    H H40A 1.0262 0.9382 0.5347 0.035 Uiso calc R 1 1 . .
    C C41 0.83374(17) 0.89645(6) 0.48087(9) 0.0319(3) Uani d . 1 1 . .
    H H41A 0.8378 0.8917 0.4228 0.038 Uiso calc R 1 1 . .
    C C42 0.71608(16) 0.87582(7) 0.50041(9) 0.0312(3) Uani d . 1 1 . .
    H H42A 0.6390 0.8566 0.4556 0.037 Uiso calc R 1 1 . .
    C C43 0.71068(14) 0.88322(6) 0.58572(8) 0.0248(3) Uani d . 1 1 . .
    H H43A 0.6289 0.8687 0.5975 0.030 Uiso calc R 1 1 . .
loop_
    _atom_site_aniso_label
    _atom_site_aniso_U_11
    _atom_site_aniso_U_22
    _atom_site_aniso_U_33
    _atom_site_aniso_U_12
    _atom_site_aniso_U_13
    _atom_site_aniso_U_23
    B1 0.0146(6) 0.0176(6) 0.0184(6) 0.0008(5) 0.0070(5) -0.0009(5)
    N1 0.0170(5) 0.0187(5) 0.0225(5) 0.0009(4) 0.0065(4) 0.0021(4)
    N2 0.0173(5) 0.0168(5) 0.0199(5) 0.0006(4) 0.0063(4) 0.0002(4)
    N3 0.0160(4) 0.0182(5) 0.0205(5) 0.0000(4) 0.0063(4) 0.0000(4)
    N4 0.0159(5) 0.0190(5) 0.0220(5) 0.0000(4) 0.0052(4) 0.0008(4)
    C1 0.0180(5) 0.0167(5) 0.0213(5) -0.0002(4) 0.0080(4) 0.0023(4)
    C2 0.0158(5) 0.0194(5) 0.0222(6) 0.0001(4) 0.0062(4) 0.0042(5)
    C3 0.0217(6) 0.0246(6) 0.0287(6) 0.0013(5) 0.0047(5) -0.0024(5)
    C4 0.0238(6) 0.0338(8) 0.0276(7) -0.0025(6) 0.0004(5) 0.0000(6)
    C5 0.0173(6) 0.0377(8) 0.0334(7) 0.0025(6) 0.0035(5) 0.0106(6)
    C6 0.0216(6) 0.0312(7) 0.0381(7) 0.0076(6) 0.0114(6) 0.0061(6)
    C7 0.0212(6) 0.0254(6) 0.0278(6) 0.0024(5) 0.0090(5) 0.0012(5)
    C8 0.0154(5) 0.0211(6) 0.0184(5) -0.0010(4) 0.0053(4) 0.0000(4)
    C9 0.0225(6) 0.0198(6) 0.0232(6) -0.0008(5) 0.0101(5) 0.0011(5)
    C10 0.0226(6) 0.0248(6) 0.0268(6) -0.0053(5) 0.0111(5) -0.0061(5)
    C11 0.0204(6) 0.0350(7) 0.0234(6) 0.0004(5) 0.0049(5) -0.0063(5)
    C12 0.0271(7) 0.0316(7) 0.0216(6) 0.0069(6) 0.0028(5) 0.0021(5)
    C13 0.0239(6) 0.0203(6) 0.0230(6) 0.0010(5) 0.0065(5) 0.0019(5)
    C14 0.0153(5) 0.0213(6) 0.0199(5) 0.0035(4) 0.0057(4) 0.0012(5)
    C15 0.0197(6) 0.0217(6) 0.0301(6) 0.0001(5) 0.0084(5) 0.0039(5)
    C16 0.0175(6) 0.0324(7) 0.0348(7) 0.0010(5) 0.0094(5) 0.0059(6)
    C17 0.0217(6) 0.0324(7) 0.0302(7) 0.0089(5) 0.0097(5) 0.0045(6)
    C18 0.0260(6) 0.0223(6) 0.0331(7) 0.0051(5) 0.0100(5) 0.0001(5)
    C19 0.0196(6) 0.0209(6) 0.0286(6) -0.0002(5) 0.0077(5) -0.0007(5)
    C20 0.0154(5) 0.0156(5) 0.0207(5) -0.0015(4) 0.0061(4) -0.0042(4)
    C21 0.0192(6) 0.0236(6) 0.0223(6) 0.0022(5) 0.0067(5) -0.0013(5)
    C22 0.0191(6) 0.0250(6) 0.0298(7) 0.0047(5) 0.0017(5) -0.0043(5)
    C23 0.0145(5) 0.0241(6) 0.0431(8) -0.0005(5) 0.0103(5) -0.0100(6)
    C24 0.0224(6) 0.0234(6) 0.0411(7) -0.0021(5) 0.0193(6) -0.0044(6)
    C25 0.0204(6) 0.0195(6) 0.0290(6) -0.0005(5) 0.0121(5) -0.0011(5)
    C26 0.0166(5) 0.0169(5) 0.0174(5) 0.0001(4) 0.0071(4) 0.0023(4)
    C27 0.0176(5) 0.0189(5) 0.0185(5) 0.0014(4) 0.0062(4) 0.0003(4)
    C28 0.0238(6) 0.0180(5) 0.0215(6) 0.0011(5) 0.0087(5) 0.0001(5)
    C29 0.0222(6) 0.0206(6) 0.0224(6) -0.0065(5) 0.0068(5) -0.0005(5)
    C30 0.0154(5) 0.0247(6) 0.0259(6) -0.0018(5) 0.0069(5) 0.0029(5)
    C31 0.0175(5) 0.0173(5) 0.0242(6) 0.0007(4) 0.0093(5) 0.0020(5)
    C32 0.0143(5) 0.0176(5) 0.0206(5) 0.0009(4) 0.0089(4) -0.0020(4)
    C33 0.0217(6) 0.0169(5) 0.0223(6) -0.0015(5) 0.0088(5) -0.0005(4)
    C34 0.0299(7) 0.0217(6) 0.0225(6) -0.0003(5) 0.0085(5) 0.0020(5)
    C35 0.0298(7) 0.0170(6) 0.0336(7) 0.0010(5) 0.0162(6) 0.0039(5)
    C36 0.0211(6) 0.0153(5) 0.0371(7) -0.0020(5) 0.0145(5) -0.0051(5)
    C37 0.0169(5) 0.0199(6) 0.0263(6) 0.0005(5) 0.0075(5) -0.0044(5)
    C38 0.0195(5) 0.0177(5) 0.0196(5) 0.0061(4) 0.0080(4) 0.0018(4)
    C39 0.0248(6) 0.0198(6) 0.0255(6) 0.0063(5) 0.0124(5) 0.0039(5)
    C40 0.0383(8) 0.0256(7) 0.0337(7) 0.0118(6) 0.0239(6) 0.0081(6)
    C41 0.0489(9) 0.0290(7) 0.0235(6) 0.0183(6) 0.0196(6) 0.0044(5)
    C42 0.0385(8) 0.0314(7) 0.0212(6) 0.0101(6) 0.0071(6) -0.0027(5)
    C43 0.0248(6) 0.0271(6) 0.0224(6) 0.0040(5) 0.0082(5) -0.0019(5)
_geom_special_details
;
All e.s.d.'s (except the e.s.d. in the dihedral angle between two l.s. planes)
are estimated using the full covariance matrix. The cell e.s.d.'s are taken
into account individually in the estimation of e.s.d.'s in distances, angles
and torsion angles; correlations between e.s.d.'s in cell parameters are only
used when they are defined by crystal symmetry. An approximate (isotropic)
treatment of cell e.s.d.'s is used for estimating e.s.d.'s involving l.s.
planes.
;
loop_
    _geom_bond_atom_site_label_1
    _geom_bond_atom_site_label_2
    _geom_bond_site_symmetry_2
    _geom_bond_distance
    _geom_bond_publ_flag
    B1 C20 . 1.6483(17) ?
    B1 C26 . 1.6483(18) ?
    B1 C38 . 1.6487(17) ?
    B1 C32 . 1.6529(18) ?
    N1 N2 . 1.3132(14) ?
    N1 C1 . 1.3474(15) ?
    N2 N3 . 1.3392(14) ?
    N2 C8 . 1.4452(15) ?
    N3 N4 . 1.3118(14) ?
    N3 C14 . 1.4452(15) ?
    N4 C1 . 1.3468(16) ?
    C1 C2 . 1.4631(16) ?
    C2 C7 . 1.3930(18) ?
    C2 C3 . 1.3977(18) ?
    C3 C4 . 1.3880(18) ?
    C3 H3A . 0.9500 ?
    C4 C5 . 1.385(2) ?
    C4 H4A . 0.9500 ?
    C5 C6 . 1.384(2) ?
    C5 H5A . 0.9500 ?
    C6 C7 . 1.3889(18) ?
    C6 H6A . 0.9500 ?
    C7 H7A . 0.9500 ?
    C8 C9 . 1.3853(17) ?
    C8 C13 . 1.3862(17) ?
    C9 C10 . 1.3908(18) ?
    C9 H9A . 0.9500 ?
    C10 C11 . 1.3841(19) ?
    C10 H10A . 0.9500 ?
    C11 C12 . 1.391(2) ?
    C11 H11A . 0.9500 ?
    C12 C13 . 1.3852(18) ?
    C12 H12A . 0.9500 ?
    C13 H13A . 0.9500 ?
    C14 C19 . 1.3828(17) ?
    C14 C15 . 1.3860(17) ?
    C15 C16 . 1.3889(18) ?
    C15 H15A . 0.9500 ?
    C16 C17 . 1.387(2) ?
    C16 H16A . 0.9500 ?
    C17 C18 . 1.3854(19) ?
    C17 H17A . 0.9500 ?
    C18 C19 . 1.3880(18) ?
    C18 H18A . 0.9500 ?
    C19 H19A . 0.9500 ?
    C20 C21 . 1.4022(17) ?
    C20 C25 . 1.4054(17) ?
    C21 C22 . 1.3931(17) ?
    C21 H21A . 0.9500 ?
    C22 C23 . 1.387(2) ?
    C22 H22A . 0.9500 ?
    C23 C24 . 1.383(2) ?
    C23 H23A . 0.9500 ?
    C24 C25 . 1.3962(17) ?
    C24 H24A . 0.9500 ?
    C25 H25A . 0.9500 ?
    C26 C27 . 1.4036(16) ?
    C26 C31 . 1.4117(16) ?
    C27 C28 . 1.3911(17) ?
    C27 H27A . 0.9500 ?
    C28 C29 . 1.3898(17) ?
    C28 H28A . 0.9500 ?
    C29 C30 . 1.3878(18) ?
    C29 H29A . 0.9500 ?
    C30 C31 . 1.3903(17) ?
    C30 H30A . 0.9500 ?
    C31 H31A . 0.9500 ?
    C32 C33 . 1.4027(16) ?
    C32 C37 . 1.4083(17) ?
    C33 C34 . 1.3928(17) ?
    C33 H33A . 0.9500 ?
    C34 C35 . 1.3828(18) ?
    C34 H34A . 0.9500 ?
    C35 C36 . 1.3893(19) ?
    C35 H35A . 0.9500 ?
    C36 C37 . 1.3915(18) ?
    C36 H36A . 0.9500 ?
    C37 H37A . 0.9500 ?
    C38 C39 . 1.4024(17) ?
    C38 C43 . 1.4068(18) ?
    C39 C40 . 1.3971(18) ?
    C39 H39A . 0.9500 ?
    C40 C41 . 1.379(2) ?
    C40 H40A . 0.9500 ?
    C41 C42 . 1.386(2) ?
    C41 H41A . 0.9500 ?
    C42 C43 . 1.3953(18) ?
    C42 H42A . 0.9500 ?
    C43 H43A . 0.9500 ?
loop_
    _geom_angle_atom_site_label_1
    _geom_angle_atom_site_label_2
    _geom_angle_atom_site_label_3
    _geom_angle_site_symmetry_1
    _geom_angle_site_symmetry_3
    _geom_angle
    _geom_angle_publ_flag
    C20 B1 C26 . . 107.39(9) ?
    C20 B1 C38 . . 110.02(9) ?
    C26 B1 C38 . . 111.79(9) ?
    C20 B1 C32 . . 107.10(9) ?
    C26 B1 C32 . . 109.40(9) ?
    C38 B1 C32 . . 110.96(9) ?
    N2 N1 C1 . . 103.80(10) ?
    N1 N2 N3 . . 109.81(9) ?
    N1 N2 C8 . . 124.79(10) ?
    N3 N2 C8 . . 125.24(10) ?
    N4 N3 N2 . . 110.31(9) ?
    N4 N3 C14 . . 123.29(10) ?
    N2 N3 C14 . . 126.37(10) ?
    N3 N4 C1 . . 103.59(10) ?
    N4 C1 N1 . . 112.48(10) ?
    N4 C1 C2 . . 122.61(11) ?
    N1 C1 C2 . . 124.92(11) ?
    C7 C2 C3 . . 120.54(11) ?
    C7 C2 C1 . . 120.31(11) ?
    C3 C2 C1 . . 119.14(11) ?
    C4 C3 C2 . . 119.29(13) ?
    C4 C3 H3A . . 120.4 ?
    C2 C3 H3A . . 120.4 ?
    C5 C4 C3 . . 120.14(13) ?
    C5 C4 H4A . . 119.9 ?
    C3 C4 H4A . . 119.9 ?
    C6 C5 C4 . . 120.52(12) ?
    C6 C5 H5A . . 119.7 ?
    C4 C5 H5A . . 119.7 ?
    C5 C6 C7 . . 120.11(13) ?
    C5 C6 H6A . . 119.9 ?
    C7 C6 H6A . . 119.9 ?
    C6 C7 C2 . . 119.40(13) ?
    C6 C7 H7A . . 120.3 ?
    C2 C7 H7A . . 120.3 ?
    C9 C8 C13 . . 123.73(11) ?
    C9 C8 N2 . . 117.85(11) ?
    C13 C8 N2 . . 118.41(11) ?
    C8 C9 C10 . . 117.37(12) ?
    C8 C9 H9A . . 121.3 ?
    C10 C9 H9A . . 121.3 ?
    C11 C10 C9 . . 120.36(12) ?
    C11 C10 H10A . . 119.8 ?
    C9 C10 H10A . . 119.8 ?
    C10 C11 C12 . . 120.72(12) ?
    C10 C11 H11A . . 119.6 ?
    C12 C11 H11A . . 119.6 ?
    C13 C12 C11 . . 120.25(12) ?
    C13 C12 H12A . . 119.9 ?
    C11 C12 H12A . . 119.9 ?
    C12 C13 C8 . . 117.57(12) ?
    C12 C13 H13A . . 121.2 ?
    C8 C13 H13A . . 121.2 ?
    C19 C14 C15 . . 123.73(11) ?
    C19 C14 N3 . . 117.29(11) ?
    C15 C14 N3 . . 118.95(11) ?
    C14 C15 C16 . . 117.35(12) ?
    C14 C15 H15A . . 121.3 ?
    C16 C15 H15A . . 121.3 ?
    C17 C16 C15 . . 120.47(12) ?
    C17 C16 H16A . . 119.8 ?
    C15 C16 H16A . . 119.8 ?
    C18 C17 C16 . . 120.43(12) ?
    C18 C17 H17A . . 119.8 ?
    C16 C17 H17A . . 119.8 ?
    C17 C18 C19 . . 120.54(13) ?
    C17 C18 H18A . . 119.7 ?
    C19 C18 H18A . . 119.7 ?
    C14 C19 C18 . . 117.45(12) ?
    C14 C19 H19A . . 121.3 ?
    C18 C19 H19A . . 121.3 ?
    C21 C20 C25 . . 115.27(11) ?
    C21 C20 B1 . . 122.26(10) ?
    C25 C20 B1 . . 122.10(10) ?
    C22 C21 C20 . . 122.85(12) ?
    C22 C21 H21A . . 118.6 ?
    C20 C21 H21A . . 118.6 ?
    C23 C22 C21 . . 120.14(13) ?
    C23 C22 H22A . . 119.9 ?
    C21 C22 H22A . . 119.9 ?
    C24 C23 C22 . . 118.90(12) ?
    C24 C23 H23A . . 120.6 ?
    C22 C23 H23A . . 120.6 ?
    C23 C24 C25 . . 120.39(12) ?
    C23 C24 H24A . . 119.8 ?
    C25 C24 H24A . . 119.8 ?
    C24 C25 C20 . . 122.45(12) ?
    C24 C25 H25A . . 118.8 ?
    C20 C25 H25A . . 118.8 ?
    C27 C26 C31 . . 114.55(11) ?
    C27 C26 B1 . . 122.82(10) ?
    C31 C26 B1 . . 122.51(10) ?
    C28 C27 C26 . . 123.02(11) ?
    C28 C27 H27A . . 118.5 ?
    C26 C27 H27A . . 118.5 ?
    C29 C28 C27 . . 120.44(12) ?
    C29 C28 H28A . . 119.8 ?
    C27 C28 H28A . . 119.8 ?
    C30 C29 C28 . . 118.59(11) ?
    C30 C29 H29A . . 120.7 ?
    C28 C29 H29A . . 120.7 ?
    C29 C30 C31 . . 120.14(11) ?
    C29 C30 H30A . . 119.9 ?
    C31 C30 H30A . . 119.9 ?
    C30 C31 C26 . . 123.20(11) ?
    C30 C31 H31A . . 118.4 ?
    C26 C31 H31A . . 118.4 ?
    C33 C32 C37 . . 114.85(11) ?
    C33 C32 B1 . . 122.48(10) ?
    C37 C32 B1 . . 122.07(10) ?
    C34 C33 C32 . . 122.95(12) ?
    C34 C33 H33A . . 118.5 ?
    C32 C33 H33A . . 118.5 ?
    C35 C34 C33 . . 120.50(12) ?
    C35 C34 H34A . . 119.7 ?
    C33 C34 H34A . . 119.7 ?
    C34 C35 C36 . . 118.41(12) ?
    C34 C35 H35A . . 120.8 ?
    C36 C35 H35A . . 120.8 ?
    C35 C36 C37 . . 120.54(12) ?
    C35 C36 H36A . . 119.7 ?
    C37 C36 H36A . . 119.7 ?
    C36 C37 C32 . . 122.67(12) ?
    C36 C37 H37A . . 118.7 ?
    C32 C37 H37A . . 118.7 ?
    C39 C38 C43 . . 114.71(11) ?
    C39 C38 B1 . . 124.08(11) ?
    C43 C38 B1 . . 121.21(11) ?
    C40 C39 C38 . . 123.01(13) ?
    C40 C39 H39A . . 118.5 ?
    C38 C39 H39A . . 118.5 ?
    C41 C40 C39 . . 120.28(13) ?
    C41 C40 H40A . . 119.9 ?
    C39 C40 H40A . . 119.9 ?
    C40 C41 C42 . . 118.92(12) ?
    C40 C41 H41A . . 120.5 ?
    C42 C41 H41A . . 120.5 ?
    C41 C42 C43 . . 120.14(13) ?
    C41 C42 H42A . . 119.9 ?
    C43 C42 H42A . . 119.9 ?
    C42 C43 C38 . . 122.93(13) ?
    C42 C43 H43A . . 118.5 ?
    C38 C43 H43A . . 118.5 ?
loop_
    _geom_torsion_atom_site_label_1
    _geom_torsion_atom_site_label_2
    _geom_torsion_atom_site_label_3
    _geom_torsion_atom_site_label_4
    _geom_torsion_site_symmetry_1
    _geom_torsion_site_symmetry_2
    _geom_torsion_site_symmetry_3
    _geom_torsion_site_symmetry_4
    _geom_torsion
    _geom_torsion_publ_flag
    C1 N1 N2 N3 . . . . 0.55(12) ?
    C1 N1 N2 C8 . . . . -175.09(11) ?
    N1 N2 N3 N4 . . . . -1.01(13) ?
    C8 N2 N3 N4 . . . . 174.60(10) ?
    N1 N2 N3 C14 . . . . 177.07(10) ?
    C8 N2 N3 C14 . . . . -7.32(18) ?
    N2 N3 N4 C1 . . . . 0.99(13) ?
    C14 N3 N4 C1 . . . . -177.16(11) ?
    N3 N4 C1 N1 . . . . -0.66(13) ?
    N3 N4 C1 C2 . . . . 179.49(11) ?
    N2 N1 C1 N4 . . . . 0.07(13) ?
    N2 N1 C1 C2 . . . . 179.92(11) ?
    N4 C1 C2 C7 . . . . -176.73(12) ?
    N1 C1 C2 C7 . . . . 3.44(19) ?
    N4 C1 C2 C3 . . . . 2.08(18) ?
    N1 C1 C2 C3 . . . . -177.75(12) ?
    C7 C2 C3 C4 . . . . -0.4(2) ?
    C1 C2 C3 C4 . . . . -179.25(12) ?
    C2 C3 C4 C5 . . . . 0.1(2) ?
    C3 C4 C5 C6 . . . . 0.4(2) ?
    C4 C5 C6 C7 . . . . -0.5(2) ?
    C5 C6 C7 C2 . . . . 0.1(2) ?
    C3 C2 C7 C6 . . . . 0.34(19) ?
    C1 C2 C7 C6 . . . . 179.13(12) ?
    N1 N2 C8 C9 . . . . -53.50(16) ?
    N3 N2 C8 C9 . . . . 131.52(12) ?
    N1 N2 C8 C13 . . . . 125.11(13) ?
    N3 N2 C8 C13 . . . . -49.87(16) ?
    C13 C8 C9 C10 . . . . 0.15(19) ?
    N2 C8 C9 C10 . . . . 178.68(11) ?
    C8 C9 C10 C11 . . . . 0.09(18) ?
    C9 C10 C11 C12 . . . . 0.0(2) ?
    C10 C11 C12 C13 . . . . -0.3(2) ?
    C11 C12 C13 C8 . . . . 0.5(2) ?
    C9 C8 C13 C12 . . . . -0.44(19) ?
    N2 C8 C13 C12 . . . . -178.96(11) ?
    N4 N3 C14 C19 . . . . -51.05(16) ?
    N2 N3 C14 C19 . . . . 131.10(13) ?
    N4 N3 C14 C15 . . . . 126.99(13) ?
    N2 N3 C14 C15 . . . . -50.86(17) ?
    C19 C14 C15 C16 . . . . -1.55(19) ?
    N3 C14 C15 C16 . . . . -179.46(11) ?
    C14 C15 C16 C17 . . . . -0.1(2) ?
    C15 C16 C17 C18 . . . . 1.5(2) ?
    C16 C17 C18 C19 . . . . -1.4(2) ?
    C15 C14 C19 C18 . . . . 1.7(2) ?
    N3 C14 C19 C18 . . . . 179.61(11) ?
    C17 C18 C19 C14 . . . . -0.2(2) ?
    C26 B1 C20 C21 . . . . 84.50(13) ?
    C38 B1 C20 C21 . . . . -37.38(15) ?
    C32 B1 C20 C21 . . . . -158.07(11) ?
    C26 B1 C20 C25 . . . . -88.14(13) ?
    C38 B1 C20 C25 . . . . 149.98(11) ?
    C32 B1 C20 C25 . . . . 29.28(15) ?
    C25 C20 C21 C22 . . . . -0.38(18) ?
    B1 C20 C21 C22 . . . . -173.49(11) ?
    C20 C21 C22 C23 . . . . 0.3(2) ?
    C21 C22 C23 C24 . . . . 0.2(2) ?
    C22 C23 C24 C25 . . . . -0.6(2) ?
    C23 C24 C25 C20 . . . . 0.5(2) ?
    C21 C20 C25 C24 . . . . 0.01(18) ?
    B1 C20 C25 C24 . . . . 173.13(11) ?
    C20 B1 C26 C27 . . . . -3.63(15) ?
    C38 B1 C26 C27 . . . . 117.14(12) ?
    C32 B1 C26 C27 . . . . -119.54(12) ?
    C20 B1 C26 C31 . . . . 172.03(10) ?
    C38 B1 C26 C31 . . . . -67.20(14) ?
    C32 B1 C26 C31 . . . . 56.12(14) ?
    C31 C26 C27 C28 . . . . -2.43(17) ?
    B1 C26 C27 C28 . . . . 173.54(11) ?
    C26 C27 C28 C29 . . . . 0.57(19) ?
    C27 C28 C29 C30 . . . . 1.63(18) ?
    C28 C29 C30 C31 . . . . -1.80(18) ?
    C29 C30 C31 C26 . . . . -0.22(19) ?
    C27 C26 C31 C30 . . . . 2.26(17) ?
    B1 C26 C31 C30 . . . . -173.72(11) ?
    C20 B1 C32 C33 . . . . -105.11(12) ?
    C26 B1 C32 C33 . . . . 10.99(15) ?
    C38 B1 C32 C33 . . . . 134.80(11) ?
    C20 B1 C32 C37 . . . . 65.54(13) ?
    C26 B1 C32 C37 . . . . -178.36(10) ?
    C38 B1 C32 C37 . . . . -54.56(14) ?
    C37 C32 C33 C34 . . . . -1.34(17) ?
    B1 C32 C33 C34 . . . . 169.93(11) ?
    C32 C33 C34 C35 . . . . -1.2(2) ?
    C33 C34 C35 C36 . . . . 2.3(2) ?
    C34 C35 C36 C37 . . . . -0.83(19) ?
    C35 C36 C37 C32 . . . . -1.84(19) ?
    C33 C32 C37 C36 . . . . 2.83(17) ?
    B1 C32 C37 C36 . . . . -168.48(11) ?
    C20 B1 C38 C39 . . . . 137.58(11) ?
    C26 B1 C38 C39 . . . . 18.35(16) ?
    C32 B1 C38 C39 . . . . -104.08(13) ?
    C20 B1 C38 C43 . . . . -41.86(15) ?
    C26 B1 C38 C43 . . . . -161.09(11) ?
    C32 B1 C38 C43 . . . . 76.48(13) ?
    C43 C38 C39 C40 . . . . 0.58(18) ?
    B1 C38 C39 C40 . . . . -178.89(11) ?
    C38 C39 C40 C41 . . . . -0.2(2) ?
    C39 C40 C41 C42 . . . . -0.2(2) ?
    C40 C41 C42 C43 . . . . 0.3(2) ?
    C41 C42 C43 C38 . . . . 0.1(2) ?
    C39 C38 C43 C42 . . . . -0.49(18) ?
    B1 C38 C43 C42 . . . . 179.00(12) ?
loop_
    _geom_hbond_atom_site_label_D
    _geom_hbond_atom_site_label_H
    _geom_hbond_atom_site_label_A
    _geom_hbond_site_symmetry_A
    _geom_hbond_distance_DH
    _geom_hbond_distance_HA
    _geom_hbond_distance_DA
    _geom_hbond_angle_DHA
    _geom_hbond_publ_flag
    C10 H10A Cg1 3_776 0.95 2.93 3.7784(15) 149 yes
_iucr_refine_instructions_details
;
TITL h50_0m in P21/c (100K)
CELL  0.71073    9.8809   22.6572   16.0090    90.000   110.441    90.000
ZERR  4           0.0001    0.0003    0.0002     0.000     0.001     0.000
LATT   1
SYMM             - X ,    0.50000 + Y ,    0.50000 - Z
SFAC C H B N
UNIT 172 140 4 16
TEMP -173.000
SIZE 0.219 0.307 0.317
L.S. 10
BOND $H
FMAP 2 1 60
PLAN 20
ACTA
CONF
OMIT -5 24 8
OMIT -5 18 5
WGHT    0.050600    1.187600
FVAR       0.42327
B1    3    0.808548    0.919942    0.754461    11.00000    0.01459    0.01762 =
         0.01844   -0.00095    0.00697    0.00082
N1    4    0.847591    0.863985    0.234761    11.00000    0.01698    0.01867 =
         0.02246    0.00209    0.00646    0.00091
N2    4    0.978999    0.842176    0.263050    11.00000    0.01729    0.01677 =
         0.01987    0.00023    0.00625    0.00060
N3    4    0.990688    0.800737    0.206300    11.00000    0.01596    0.01822 =
         0.02049    0.00000    0.00630    0.00000
N4    4    0.867028    0.793977    0.140807    11.00000    0.01590    0.01903 =
         0.02201    0.00078    0.00523   -0.00003
C1    1    0.780001    0.833733    0.159176    11.00000    0.01801    0.01665 =
         0.02128    0.00225    0.00801   -0.00020
C2    1    0.629097    0.842012    0.102179    11.00000    0.01584    0.01936 =
         0.02222    0.00423    0.00623    0.00012
C3    1    0.570660    0.806180    0.027065    11.00000    0.02168    0.02462 =
         0.02867   -0.00242    0.00466    0.00127
AFIX  43
H3A   2    0.627945    0.776533    0.013659    11.00000   -1.20000
AFIX   0
C4    1    0.428039    0.814376   -0.027732    11.00000    0.02383    0.03385 =
         0.02762    0.00001    0.00044   -0.00249
AFIX  43
H4A   2    0.387279    0.790213   -0.078900    11.00000   -1.20000
AFIX   0
C5    1    0.345013    0.857718   -0.007963    11.00000    0.01735    0.03770 =
         0.03336    0.01057    0.00346    0.00250
AFIX  43
H5A   2    0.247288    0.862955   -0.045524    11.00000   -1.20000
AFIX   0
C6    1    0.403335    0.893461    0.066105    11.00000    0.02160    0.03120 =
         0.03811    0.00613    0.01142    0.00762
AFIX  43
H6A   2    0.345819    0.923276    0.078893    11.00000   -1.20000
AFIX   0
C7    1    0.545785    0.885806    0.121746    11.00000    0.02122    0.02542 =
         0.02782    0.00119    0.00901    0.00245
AFIX  43
H7A   2    0.586039    0.910214    0.172686    11.00000   -1.20000
AFIX   0
C8    1    1.090448    0.857548    0.346420    11.00000    0.01544    0.02108 =
         0.01835    0.00003    0.00526   -0.00104
C9    1    1.122618    0.916792    0.363899    11.00000    0.02250    0.01979 =
         0.02317    0.00111    0.01014   -0.00077
AFIX  43
H9A   2    1.074663    0.946431    0.322054    11.00000   -1.20000
AFIX   0
C10   1    1.227890    0.931168    0.445125    11.00000    0.02258    0.02478 =
         0.02683   -0.00612    0.01112   -0.00531
AFIX  43
H10A  2    1.252803    0.971337    0.459545    11.00000   -1.20000
AFIX   0
C11   1    1.296558    0.887269    0.505066    11.00000    0.02038    0.03498 =
         0.02339   -0.00632    0.00485    0.00044
AFIX  43
H11A  2    1.368344    0.897599    0.560341    11.00000   -1.20000
AFIX   0
C12   1    1.261622    0.828210    0.485266    11.00000    0.02710    0.03163 =
         0.02162    0.00207    0.00285    0.00695
AFIX  43
H12A  2    1.309866    0.798501    0.526891    11.00000   -1.20000
AFIX   0
C13   1    1.156747    0.812536    0.405080    11.00000    0.02389    0.02031 =
         0.02299    0.00193    0.00652    0.00101
AFIX  43
H13A  2    1.131191    0.772402    0.390810    11.00000   -1.20000
AFIX   0
C14   1    1.119949    0.768496    0.212282    11.00000    0.01526    0.02133 =
         0.01987    0.00115    0.00568    0.00346
C15   1    1.245832    0.799607    0.223420    11.00000    0.01974    0.02166 =
         0.03007    0.00389    0.00838    0.00008
AFIX  43
H15A  2    1.248723    0.841442    0.227666    11.00000   -1.20000
AFIX   0
C16   1    1.367590    0.767192    0.228129    11.00000    0.01753    0.03237 =
         0.03481    0.00590    0.00937    0.00097
AFIX  43
H16A  2    1.455841    0.786987    0.235682    11.00000   -1.20000
AFIX   0
C17   1    1.361247    0.706110    0.221880    11.00000    0.02165    0.03239 =
         0.03022    0.00451    0.00967    0.00892
AFIX  43
H17A  2    1.445717    0.684303    0.226587    11.00000   -1.20000
AFIX   0
C18   1    1.232520    0.676712    0.208819    11.00000    0.02605    0.02234 =
         0.03315    0.00013    0.00997    0.00505
AFIX  43
H18A  2    1.228897    0.634940    0.203351    11.00000   -1.20000
AFIX   0
C19   1    1.108807    0.707794    0.203659    11.00000    0.01959    0.02092 =
         0.02864   -0.00068    0.00770   -0.00023
AFIX  43
H19A  2    1.019885    0.688119    0.194552    11.00000   -1.20000
AFIX   0
C20   1    0.643155    0.939941    0.744297    11.00000    0.01542    0.01565 =
         0.02069   -0.00415    0.00611   -0.00146
C21   1    0.561199    0.978442    0.677071    11.00000    0.01923    0.02362 =
         0.02233   -0.00132    0.00666    0.00224
AFIX  43
H21A  2    0.598678    0.990131    0.632444    11.00000   -1.20000
AFIX   0
C22   1    0.427202    1.000293    0.672888    11.00000    0.01907    0.02498 =
         0.02981   -0.00430    0.00169    0.00469
AFIX  43
H22A  2    0.375272    1.026163    0.625932    11.00000   -1.20000
AFIX   0
C23   1    0.369465    0.984367    0.737111    11.00000    0.01446    0.02410 =
         0.04313   -0.00999    0.01032   -0.00055
AFIX  43
H23A  2    0.277991    0.999008    0.734519    11.00000   -1.20000
AFIX   0
C24   1    0.447261    0.946809    0.805014    11.00000    0.02239    0.02339 =
         0.04106   -0.00443    0.01935   -0.00212
AFIX  43
H24A  2    0.409418    0.935815    0.849775    11.00000   -1.20000
AFIX   0
C25   1    0.581079    0.924956    0.808166    11.00000    0.02044    0.01946 =
         0.02900   -0.00106    0.01205   -0.00053
AFIX  43
H25A  2    0.632063    0.898993    0.855236    11.00000   -1.20000
AFIX   0
C26   1    0.919014    0.971605    0.812523    11.00000    0.01659    0.01686 =
         0.01736    0.00231    0.00711    0.00010
C27   1    0.870208    1.023571    0.840492    11.00000    0.01760    0.01887 =
         0.01849    0.00030    0.00619    0.00139
AFIX  43
H27A  2    0.769291    1.031086    0.820094    11.00000   -1.20000
AFIX   0
C28   1    0.962813    1.064574    0.896707    11.00000    0.02382    0.01800 =
         0.02154    0.00013    0.00868    0.00105
AFIX  43
H28A  2    0.924299    1.098918    0.914150    11.00000   -1.20000
AFIX   0
C29   1    1.111302    1.055632    0.927523    11.00000    0.02223    0.02056 =
         0.02239   -0.00046    0.00677   -0.00649
AFIX  43
H29A  2    1.174763    1.083011    0.967144    11.00000   -1.20000
AFIX   0
C30   1    1.164898    1.005858    0.899184    11.00000    0.01538    0.02471 =
         0.02593    0.00292    0.00687   -0.00176
AFIX  43
H30A  2    1.266190    0.999495    0.918099    11.00000   -1.20000
AFIX   0
C31   1    1.070662    0.965287    0.843169    11.00000    0.01750    0.01730 =
         0.02424    0.00195    0.00934    0.00073
AFIX  43
H31A  2    1.110250    0.931673    0.824610    11.00000   -1.20000
AFIX   0
C32   1    0.842465    0.857377    0.811108    11.00000    0.01431    0.01757 =
         0.02064   -0.00197    0.00892    0.00086
C33   1    0.932716    0.854435    0.900815    11.00000    0.02167    0.01689 =
         0.02225   -0.00054    0.00882   -0.00155
AFIX  43
H33A  2    0.987997    0.888256    0.927155    11.00000   -1.20000
AFIX   0
C34   1    0.944927    0.804157    0.953010    11.00000    0.02992    0.02166 =
         0.02251    0.00201    0.00854   -0.00030
AFIX  43
H34A  2    1.008990    0.804129    1.013173    11.00000   -1.20000
AFIX   0
C35   1    0.864509    0.754283    0.917922    11.00000    0.02983    0.01703 =
         0.03364    0.00394    0.01616    0.00102
AFIX  43
H35A  2    0.869871    0.720388    0.953873    11.00000   -1.20000
AFIX   0
C36   1    0.775686    0.754925    0.828840    11.00000    0.02113    0.01525 =
         0.03709   -0.00506    0.01445   -0.00204
AFIX  43
H36A  2    0.720521    0.720924    0.803243    11.00000   -1.20000
AFIX   0
C37   1    0.766861    0.804964    0.776800    11.00000    0.01693    0.01988 =
         0.02627   -0.00438    0.00746    0.00048
AFIX  43
H37A  2    0.707426    0.803720    0.715648    11.00000   -1.20000
AFIX   0
C38   1    0.820893    0.911261    0.655123    11.00000    0.01948    0.01766 =
         0.01965    0.00183    0.00798    0.00611
C39   1    0.937875    0.930936    0.632162    11.00000    0.02476    0.01984 =
         0.02555    0.00385    0.01237    0.00629
AFIX  43
H39A  2    1.016047    0.949897    0.676533    11.00000   -1.20000
AFIX   0
C40   1    0.944721    0.923932    0.547025    11.00000    0.03827    0.02563 =
         0.03373    0.00813    0.02388    0.01175
AFIX  43
H40A  2    1.026196    0.938166    0.534667    11.00000   -1.20000
AFIX   0
C41   1    0.833739    0.896450    0.480869    11.00000    0.04887    0.02900 =
         0.02346    0.00444    0.01956    0.01827
AFIX  43
H41A  2    0.837825    0.891724    0.422834    11.00000   -1.20000
AFIX   0
C42   1    0.716077    0.875823    0.500410    11.00000    0.03853    0.03139 =
         0.02116   -0.00274    0.00714    0.01009
AFIX  43
H42A  2    0.638959    0.856614    0.455624    11.00000   -1.20000
AFIX   0
C43   1    0.710681    0.883215    0.585716    11.00000    0.02482    0.02715 =
         0.02237   -0.00192    0.00821    0.00403
AFIX  43
H43A  2    0.628934    0.868660    0.597453    11.00000   -1.20000
HKLF 4 1 -1.0000  0.0000  0.0000  0.0000 -1.0000  0.0000  1.0000  0.0000  1.0000
REM  h50_0m in P21/c (100K)
REM R1 =  0.0497 for   7628 Fo > 4sig(Fo)  and  0.0697 for all   9808 data
REM    433 parameters refined using      0 restraints
END
WGHT      0.0506      1.1876
REM Highest difference peak  0.326,  deepest hole -0.251,  1-sigma level  0.046
Q1    1   0.8016  0.9181  0.6993  11.00000  0.05    0.33
Q2    1   0.5837  0.8580  0.1162  11.00000  0.05    0.32
Q3    1   0.8755  0.9421  0.7954  11.00000  0.05    0.31
Q4    1   0.7145  0.9253  0.7446  11.00000  0.05    0.31
Q5    1   0.8811  0.8577  0.8578  11.00000  0.05    0.31
Q6    1   0.5147  0.9409  0.8060  11.00000  0.05    0.30
Q7    1   0.7005  0.8405  0.1368  11.00000  0.05    0.30
Q8    1   0.7116  0.8783  0.5421  11.00000  0.05    0.29
Q9    1   0.9062  0.9963  0.8322  11.00000  0.05    0.29
Q10   1   1.1855  0.9204  0.4046  11.00000  0.05    0.29
Q11   1   1.0378  1.0613  0.9009  11.00000  0.05    0.28
Q12   1   1.1152  0.8372  0.3840  11.00000  0.05    0.26
Q13   1   0.7930  0.7610  0.8799  11.00000  0.05    0.25
Q14   1   0.5987  0.8173  0.0747  11.00000  0.05    0.25
Q15   1   1.3014  0.7814  0.2156  11.00000  0.05    0.25
Q16   1   0.5064  0.8149 -0.0037  11.00000  0.05    0.25
Q17   1   0.9930  0.9678  0.8427  11.00000  0.05    0.25
Q18   1   0.7879  0.7792  0.8021  11.00000  0.05    0.24
Q19   1   1.1221  0.7403  0.2047  11.00000  0.05    0.24
Q20   1   0.6179  0.9389  0.7813  11.00000  0.05    0.24
;
