# Supplementary material for: 2,3,5-Triphenyl-2H-tetra­zol-3-ium tetra­phenyl­borate
Source: Acta Crystallogr Sect E Struct Rep Online. 2012 Jul 28;68(Pt 8):o2567. doi: 10.1107/S1600536812032941 (PMC3415008; doi:10.1107/S1600536812032941)
Supplement: Supplementary file 2 [file e-68-o2567-Isup2.hkl]

# 
# h,k,l, Fc-squared, Fo-squared, sigma(Fo-squared) and status flag 
# 
data_I
_shelx_title ' h50_0m in P21/c (100K)' 
_shelx_refln_list_code          4 
_shelx_F_calc_maximum      233.00 
_exptl_crystal_F_000      1304.00 
_reflns_d_resolution_high  0.7085 
 
loop_ 
 _symmetry_equiv_pos_as_xyz 
 'x, y, z' 
 '-x, y+1/2, -z+1/2' 
 '-x, -y, -z' 
 'x, -y-1/2, z-1/2' 
 
_cell_length_a     9.8809 
_cell_length_b    22.6572 
_cell_length_c    16.0090 
_cell_angle_alpha  90.000 
_cell_angle_beta  110.441 
_cell_angle_gamma  90.000 
 
_shelx_F_squared_multiplier     1.000 
 
loop_ 
 _refln_index_h 
 _refln_index_k 
 _refln_index_l 
 _refln_F_squared_calc 
 _refln_F_squared_meas 
 _refln_F_squared_sigma 
 _refln_observed_status 
   1   0   0    25193.45    23288.81    854.49 o 
   2   0   0      473.46      500.50      8.49 o 
   3   0   0     1142.60     1327.69     18.26 o 
   4   0   0     9964.47    10536.72    224.36 o 
   5   0   0     1648.57     1652.90     20.91 o 
   6   0   0     2081.63     2169.38     26.82 o 
   7   0   0      542.20      581.53     12.06 o 
   8   0   0      202.23      238.96     10.75 o 
   9   0   0      189.51      152.92      9.80 o 
  10   0   0     1377.57     1244.91     29.47 o 
  11   0   0       16.45        9.15      6.56 o 
  12   0   0       26.87       22.18     10.21 o 
  13   0   0       42.70       19.52     15.29 o 
   1   1   0     1278.03     1359.32     10.62 o 
   2   1   0     8509.86     8331.78     53.48 o 
   3   1   0       95.31       98.47      2.83 o 
   4   1   0      882.08      958.75      8.30 o 
   5   1   0      133.53      130.50      4.00 o 
   6   1   0      268.71      305.55      6.88 o 
   7   1   0     2028.26     1998.82     17.21 o 
   8   1   0      738.02      786.50     11.37 o 
   9   1   0        3.48        3.30      4.33 o 
  10   1   0        5.87       11.26      4.96 o 
  11   1   0        1.23       -5.78      5.78 o 
  12   1   0      183.32      163.43     13.67 o 
  13   1   0      115.50      134.00     10.22 o 
   1   2   0     1252.24     1165.28     14.42 o 
   2   2   0     6645.80     6678.84     37.17 o 
   3   2   0       48.35       41.80      1.86 o 
   4   2   0      780.27      789.50      7.38 o 
   5   2   0       70.49       86.90      3.28 o 
   6   2   0      182.61      229.50      5.07 o 
   7   2   0       29.18       21.47      3.09 o 
   8   2   0     3020.07     2851.19     27.91 o 
   9   2   0      454.26      408.97     12.92 o 
  10   2   0        3.53        4.59      4.01 o 
  11   2   0      180.85      191.53     14.04 o 
  12   2   0        9.49       -1.46      6.64 o 
  13   2   0       31.84       58.26     10.94 o 
   1   3   0     5254.78     5176.44     54.30 o 
   2   3   0        1.31       -1.62      1.62 o 
   3   3   0     1704.68     1722.18     10.70 o 
   4   3   0      269.55      301.31      3.56 o 
   5   3   0     1074.74     1132.58     10.73 o 
   6   3   0        4.19       -1.45      2.05 o 
   7   3   0      307.88      317.63     10.72 o 
   8   3   0       28.66       51.35      4.70 o 
   9   3   0       62.93       66.46      5.91 o 
  10   3   0     1276.54     1258.57     18.73 o 
  11   3   0      117.51      103.80      8.86 o 
  12   3   0      439.06      492.06     18.67 o 
  13   3   0        3.35       -7.51     18.01 o 
   0   4   0     2802.11     2701.20     54.09 o 
   1   4   0       19.05       14.24      1.40 o 
   2   4   0     2593.18     2645.88     18.12 o 
   3   4   0     1013.08      906.16      7.35 o 
   4   4   0     1916.60     2044.37     11.92 o 
   5   4   0        3.37       -1.36      1.36 o 
   6   4   0      539.50      512.09      6.95 o 
   7   4   0       44.65       38.64      3.55 o 
   8   4   0      778.51      819.97     13.14 o 
   9   4   0      779.44      807.97     13.64 o 
  10   4   0      100.21      104.87      7.78 o 
  11   4   0       37.73       19.42      6.89 o 
  12   4   0       45.07       38.48      8.13 o 
   1   5   0      143.32      128.34      2.69 o 
   2   5   0      126.24       96.86      3.85 o 
   3   5   0      576.99      612.66      6.44 o 
   4   5   0        9.19       14.01      1.95 o 
   5   5   0       18.17       28.33      2.27 o 
   6   5   0       53.81       62.98      2.37 o 
   7   5   0      197.24      206.04      7.03 o 
   8   5   0      323.55      268.61      8.13 o 
   9   5   0      748.86      655.94     13.51 o 
  10   5   0        3.10        7.61      6.19 o 
  11   5   0      225.84      237.17     10.86 o 
  12   5   0       61.40       52.71      7.92 o 
   0   6   0      840.06      760.95     21.89 o 
   1   6   0      579.82      633.23      6.80 o 
   2   6   0        9.98        8.06      1.70 o 
   3   6   0      623.07      683.27      8.74 o 
   4   6   0      962.57     1054.54      9.37 o 
   5   6   0      349.03      405.31      6.41 o 
   6   6   0       73.89       89.45      4.60 o 
   7   6   0       63.20       71.55      4.89 o 
   8   6   0       55.25       61.45      4.96 o 
   9   6   0        2.50        8.00      4.24 o 
  10   6   0      315.23      291.58     14.08 o 
  11   6   0       60.78       77.61      7.36 o 
  12   6   0      496.39      559.15     22.63 o 
   1   7   0     5400.55     5383.69     50.26 o 
   2   7   0     1493.90     1531.92     15.50 o 
   3   7   0     2766.50     3021.99     23.27 o 
   4   7   0     1802.59     1985.28     19.37 o 
   5   7   0       78.57       91.48      4.71 o 
   6   7   0      460.38      456.38      9.39 o 
   7   7   0      175.25      174.13      9.44 o 
   8   7   0       67.59       71.35      6.07 o 
   9   7   0       63.72       62.37      5.13 o 
  10   7   0      147.62      155.28     19.00 o 
  11   7   0      256.53      315.34     15.24 o 
  12   7   0       13.67       15.42     10.76 o 
   0   8   0     5045.41     5100.36    102.69 o 
   1   8   0     3908.01     3882.98     57.23 o 
   2   8   0     3296.45     3349.94     30.14 o 
   3   8   0      399.94      435.84      8.71 o 
   4   8   0     2607.19     2806.30     25.43 o 
   5   8   0     1324.70     1426.05     18.41 o 
   6   8   0     1046.98      992.41     16.03 o 
   7   8   0      561.76      523.31     14.85 o 
   8   8   0       31.23       36.86      4.97 o 
   9   8   0      622.50      580.70     12.35 o 
  10   8   0      139.21      152.03     11.76 o 
  11   8   0      159.32      161.29     16.65 o 
  12   8   0       22.41       24.61     13.81 o 
   1   9   0      872.83      881.80     19.35 o 
   2   9   0       61.92       79.52      4.89 o 
   3   9   0      594.91      623.58     10.09 o 
   4   9   0      546.48      679.25      9.65 o 
   5   9   0        2.48        7.33      2.96 o 
   6   9   0      736.24      751.11     13.82 o 
   7   9   0       69.34       58.71      6.24 o 
   8   9   0      123.11      124.84      8.09 o 
   9   9   0      286.28      261.97     12.51 o 
  10   9   0       30.71       18.16     10.51 o 
  11   9   0       36.34       67.02     15.37 o 
  12   9   0      105.58       95.72     13.45 o 
   0  10   0     1991.74     2109.73     51.79 o 
   1  10   0     2172.09     2229.12     37.85 o 
   2  10   0      266.85      286.48      6.96 o 
   3  10   0      507.23      567.59      8.73 o 
   4  10   0       84.48      119.99      3.53 o 
   5  10   0      638.87      578.47      9.98 o 
   6  10   0        8.89       11.38      4.21 o 
   7  10   0     2258.53     2150.78     27.81 o 
   8  10   0       43.43       54.60      6.50 o 
   9  10   0       21.82       26.70      9.68 o 
  10  10   0       50.20       70.85      9.62 o 
  11  10   0        2.10       12.06     13.17 o 
  12  10   0       87.43      115.73     14.26 o 
   1  11   0      741.45      879.02     21.09 o 
   2  11   0        4.46        7.45      2.08 o 
   3  11   0      621.49      643.73      9.66 o 
   4  11   0      209.62      218.59      4.60 o 
   5  11   0     1233.83     1172.95     16.88 o 
   6  11   0     1667.17     1616.79     27.49 o 
   7  11   0      319.19      281.48     11.02 o 
   8  11   0        7.21        1.64      4.77 o 
   9  11   0        9.57        1.95      6.67 o 
  10  11   0       36.45       41.24      8.78 o 
  11  11   0       45.54       65.80     11.63 o 
  12  11   0       37.72       56.68     15.70 o 
   0  12   0       10.29        1.33      7.60 o 
   1  12   0        1.15       -5.66      5.71 o 
   2  12   0      535.37      619.88     10.02 o 
   3  12   0      731.16      811.57     11.36 o 
   4  12   0       50.86       35.64      5.58 o 
   5  12   0     2922.74     2919.92     39.34 o 
   6  12   0        0.25        8.32      4.77 o 
   7  12   0      236.25      246.45     11.31 o 
   8  12   0       26.78       12.98      6.36 o 
   9  12   0       10.19        3.00      8.77 o 
  10  12   0        4.06       16.21      7.57 o 
  11  12   0      116.19      146.35     23.68 o 
  12  12   0        3.86       -9.99     12.83 o 
   1  13   0       58.53       74.39      8.48 o 
   2  13   0       18.00       18.86      2.33 o 
   3  13   0       67.07       86.77      5.23 o 
   4  13   0      456.92      465.21     11.05 o 
   5  13   0      542.85      541.00     12.52 o 
   6  13   0      345.42      387.41     19.80 o 
   7  13   0      246.15      282.86     11.93 o 
   8  13   0      763.06      701.35     20.93 o 
   9  13   0      185.22      208.71     18.86 o 
  10  13   0        8.36        5.05      9.81 o 
  11  13   0        3.99        1.82     13.86 o 
   0  14   0     1881.36     1928.51     53.71 o 
   1  14   0     1294.78     1326.04     29.74 o 
   2  14   0      771.18      715.48      9.86 o 
   3  14   0      143.94      153.63      5.39 o 
   4  14   0     1546.02     1550.43     32.90 o 
   5  14   0        9.72        4.07      3.55 o 
   6  14   0      353.44      333.80     11.56 o 
   7  14   0      120.64      129.98     11.64 o 
   8  14   0        8.76       -5.43      7.75 o 
   9  14   0       17.36       26.64     10.27 o 
  10  14   0      119.46      116.21     16.16 o 
  11  14   0       11.42       13.60     17.76 o 
   1  15   0        0.22        9.10     18.56 o 
   2  15   0       22.86       30.53      2.76 o 
   3  15   0      190.38      205.99      7.29 o 
   4  15   0      774.31      763.55     21.76 o 
   6  15   0      322.71      298.30     11.11 o 
   7  15   0     1027.15      929.73     21.30 o 
   8  15   0      915.28      881.47     22.31 o 
   9  15   0      342.64      382.90     21.75 o 
  10  15   0      110.32      114.41     21.29 o 
  11  15   0      402.09      460.14     27.21 o 
   0  16   0     1847.88     1832.39     54.01 o 
   1  16   0      382.60      412.16     18.04 o 
   2  16   0      155.42      133.00      4.54 o 
   3  16   0        2.92        5.90      2.61 o 
   4  16   0      805.69      783.48     22.43 o 
   5  16   0      129.73      128.92     12.06 o 
   6  16   0       81.55       73.09      9.19 o 
   7  16   0      400.78      397.16     13.96 o 
   8  16   0       81.13       86.74     20.92 o 
   9  16   0       33.37       31.11     12.98 o 
  10  16   0      253.89      268.77     22.53 o 
  11  16   0      175.54      200.94     32.43 o 
   1  17   0      229.80      241.02     16.11 o 
   2  17   0       49.04       52.91      3.45 o 
   3  17   0      382.61      389.37     13.09 o 
   4  17   0       19.90        7.79      6.17 o 
   5  17   0      532.74      547.23     29.83 o 
   6  17   0       85.06       80.65     14.25 o 
   7  17   0       56.32       69.19     22.97 o 
   8  17   0      205.08      204.19     17.66 o 
   9  17   0      419.54      394.25     26.81 o 
  10  17   0        2.15       -2.15      9.81 o 
  11  17   0      198.13      203.35     27.65 o 
   0  18   0     1827.34     1704.38     54.55 o 
   1  18   0     2608.60     2550.96     49.98 o 
   2  18   0       43.85       43.74      3.40 o 
   3  18   0      736.88      693.85     13.25 o 
   4  18   0      421.67      390.72     16.33 o 
   5  18   0       13.74        6.54     11.90 o 
   6  18   0       13.67        4.66      6.97 o 
   7  18   0       35.64       31.93      8.30 o 
   8  18   0       43.97       44.26     10.60 o 
   9  18   0        0.78        3.20      9.19 o 
  10  18   0      120.92      160.20     18.62 o 
   1  19   0      326.55      335.12      9.31 o 
   2  19   0      637.18      663.39     10.39 o 
   3  19   0       44.00       46.71      5.20 o 
   4  19   0      253.27      270.79     14.53 o 
   5  19   0       15.68       15.09      7.41 o 
   6  19   0      175.86      167.51     25.30 o 
   7  19   0        0.83       -2.45      8.11 o 
   8  19   0      267.62      259.49     20.32 o 
   9  19   0      190.10      198.91     23.88 o 
  10  19   0       86.95      127.74     26.70 o 
   0  20   0      392.09      407.78     28.65 o 
   1  20   0       68.66       69.26      3.98 o 
   2  20   0      151.10      167.43      5.55 o 
   3  20   0        0.46       -0.58      4.97 o 
   4  20   0       70.22       63.27     15.11 o 
   5  20   0      209.41      183.12     13.23 o 
   6  20   0      247.55      246.12     16.21 o 
   7  20   0       60.43       55.48     11.14 o 
   8  20   0       75.26       91.11     17.91 o 
   9  20   0       65.76       70.02     13.83 o 
  10  20   0       36.67       45.83     14.66 o 
   1  21   0      347.98      349.06      7.75 o 
   2  21   0      445.33      451.32     10.06 o 
   3  21   0      204.93      209.89      8.93 o 
   4  21   0        3.20        9.82      7.20 o 
   5  21   0        0.01        0.39      9.58 o 
   6  21   0        8.30        1.30      7.34 o 
   7  21   0       43.89       41.25     11.04 o 
   8  21   0       22.17       31.70     14.74 o 
   9  21   0      400.81      394.94     24.37 o 
   0  22   0     1998.44     2033.18     65.66 o 
   1  22   0       77.22       83.32      4.67 o 
   2  22   0      117.81      130.39      6.26 o 
   3  22   0      927.58      911.45     18.70 o 
   4  22   0      343.06      342.19     16.73 o 
   5  22   0        6.52       15.71      7.28 o 
   6  22   0      147.90      117.41     16.87 o 
   7  22   0       74.85       77.58     12.00 o 
   8  22   0      182.79      210.44     52.52 o 
   9  22   0       96.55      127.68     19.51 o 
   1  23   0      259.75      274.75      9.73 o 
   2  23   0      163.75      191.56      8.63 o 
   3  23   0      171.55      165.54      8.50 o 
   4  23   0       33.44       27.80      8.07 o 
   5  23   0      302.90      306.36     43.52 o 
   6  23   0       37.31       34.78      9.62 o 
   7  23   0        4.80        3.52      7.49 o 
   8  23   0        5.21        5.60      9.20 o 
   9  23   0        2.33       33.85     12.03 o 
   0  24   0      178.67      239.25     27.07 o 
   1  24   0        8.70       11.64      4.19 o 
   2  24   0      492.60      513.19     12.28 o 
   3  24   0       98.71      105.45      9.30 o 
   4  24   0      288.39      313.13     16.67 o 
   5  24   0        0.09       -5.88     14.99 o 
   6  24   0        1.77       15.29      6.58 o 
   7  24   0       23.59       19.30     15.21 o 
   8  24   0       30.71       41.91     12.10 o 
   1  25   0      176.05      174.56     11.79 o 
   2  25   0      375.14      370.90     10.80 o 
   3  25   0      163.81      151.18     11.85 o 
   4  25   0      157.59      156.87     13.57 o 
   5  25   0      768.34      806.73     28.91 o 
   6  25   0       55.01       71.67     11.25 o 
   7  25   0        3.34        8.12      7.66 o 
   8  25   0       42.48       84.80     14.71 o 
   0  26   0      104.50      113.61      7.42 o 
   1  26   0        2.90        9.57      7.15 o 
   2  26   0      219.02      234.85      8.92 o 
   3  26   0      220.06      241.06     13.92 o 
   4  26   0      207.60      206.72     26.47 o 
   5  26   0       52.49       62.14     14.64 o 
   6  26   0       77.70       70.49     11.81 o 
   7  26   0       19.23       25.34      8.63 o 
   1  27   0       63.22       61.74     11.22 o 
   2  27   0       94.20      121.11      7.46 o 
   3  27   0       62.15       72.06     11.83 o 
   4  27   0        6.60        2.39     15.83 o 
   5  27   0      554.71      622.25     32.31 o 
   6  27   0      230.77      281.45     21.82 o 
   0  28   0        1.62       10.80     16.78 o 
   1  28   0       83.61      101.45      7.84 o 
   2  28   0        0.56       -0.56      5.71 o 
   3  28   0       96.57      114.24     11.19 o 
   4  28   0       16.13       20.13      8.90 o 
   5  28   0       29.66       64.97     13.00 o 
   6  28   0      127.73      114.63     16.97 o 
   1  29   0        7.00        9.03      3.77 o 
   2  29   0      103.57       91.05      7.08 o 
   3  29   0        1.38        6.89      6.78 o 
   4  29   0       57.99      111.63     14.45 o 
   5  29   0        4.25       -1.69     10.70 o 
   1  30   0      206.29      204.21     17.90 o 
   2  30   0       13.01        3.87     10.10 o 
   3  30   0       97.49       42.80     23.56 o 
   4  30   0       53.65       55.89     11.69 o 
   1  31   0       61.95       78.67      5.49 o 
   2  31   0      155.18      139.88     10.92 o 
   3  31   0       13.51       20.14      8.86 o 
 -13   1   1        3.54       -3.31      6.42 o 
 -12   1   1       10.77        3.71      6.44 o 
 -11   1   1       55.05       36.20      6.96 o 
 -10   1   1       91.85       87.39      8.43 o 
  -9   1   1       55.45       50.70      5.13 o 
  -8   1   1       10.52        6.75      3.74 o 
  -7   1   1      143.04      151.27      4.90 o 
  -6   1   1       28.42       24.70      3.04 o 
  -5   1   1      473.98      460.80      7.30 o 
  -4   1   1      499.48      528.89      6.05 o 
  -3   1   1       23.31       14.77      2.13 o 
  -2   1   1    22635.24    22246.93    132.08 o 
  -1   1   1     1744.79     1783.67      9.15 o 
   1   1   1     2724.06     2654.63     14.66 o 
   2   1   1      549.03      522.83      4.54 o 
   3   1   1      326.86      326.41      4.70 o 
   4   1   1     4259.87     4487.88     32.04 o 
   5   1   1      132.36      123.59      4.15 o 
   6   1   1       45.70       42.76      3.49 o 
   7   1   1        6.35        7.88      3.15 o 
   8   1   1       18.97       27.51      4.23 o 
   9   1   1      507.45      487.08     12.16 o 
  10   1   1       28.46       39.38      6.52 o 
  11   1   1        4.08       -2.91      5.93 o 
  12   1   1       26.70       18.23      7.54 o 
 -13   2   1        0.33        0.98      5.71 o 
 -12   2   1      140.96      152.99     12.98 o 
 -11   2   1       21.54       24.10      7.38 o 
 -10   2   1       85.69       92.50      7.18 o 
  -9   2   1      500.67      478.85     12.07 o 
  -8   2   1      349.16      348.98      8.67 o 
  -7   2   1       74.53       89.63      4.08 o 
  -6   2   1       15.56       17.57      2.84 o 
  -5   2   1       26.15       18.46      2.60 o 
  -4   2   1      138.60      127.05      3.89 o 
  -3   2   1       67.00       62.54      2.33 o 
  -2   2   1     7568.94     7406.80     39.19 o 
  -1   2   1     8470.94     7900.66     59.02 o 
   0   2   1       56.19       43.13      2.49 o 
   1   2   1      751.46      717.24      4.36 o 
   2   2   1      531.69      535.67      4.19 o 
   3   2   1      205.50      181.43      3.33 o 
   4   2   1      176.60      183.01      3.93 o 
   5   2   1       66.90       64.20      4.33 o 
   6   2   1      889.90      904.29     11.06 o 
   7   2   1     2284.79     2187.06     19.57 o 
   8   2   1     2520.01     2348.95     22.71 o 
   9   2   1       27.15       32.54      5.77 o 
  10   2   1        0.03        2.25      5.39 o 
  11   2   1       90.91       97.90     10.70 o 
  12   2   1        0.03       -6.22      6.22 o 
 -13   3   1        2.55       -2.34      6.57 o 
 -12   3   1      101.77      102.29      9.24 o 
 -11   3   1      772.00      827.79     15.67 o 
 -10   3   1     1376.34     1345.13     19.29 o 
  -9   3   1        4.40        1.15      3.82 o 
  -8   3   1       12.48       24.15      4.05 o 
  -7   3   1      551.02      593.59      8.18 o 
  -6   3   1      508.37      503.52      6.87 o 
  -5   3   1     3471.51     3666.29     27.97 o 
  -4   3   1       97.32      115.37      2.80 o 
  -3   3   1       11.13       11.76      1.16 o 
  -2   3   1     6949.46     7029.46     41.02 o 
  -1   3   1     6544.70     6256.39     65.82 o 
   0   3   1     1206.88     1165.02     13.68 o 
   1   3   1     5230.91     5182.60     34.02 o 
   2   3   1     9072.04     8893.79     58.12 o 
   3   3   1     1858.21     1832.61     11.51 o 
   4   3   1      203.23      233.30      4.61 o 
   5   3   1     2110.90     2209.93     17.64 o 
   6   3   1       91.45       89.89      3.98 o 
   7   3   1       35.80       46.86      5.15 o 
   8   3   1      144.50      156.87      6.37 o 
   9   3   1     1092.67      992.59     17.94 o 
  10   3   1       87.13       93.16      7.66 o 
  11   3   1       27.64       19.93      7.10 o 
  12   3   1       39.97       39.81      7.92 o 
 -13   4   1       31.48       35.59      7.49 o 
 -12   4   1        0.05        5.85      6.84 o 
 -11   4   1       86.82       93.57      8.47 o 
 -10   4   1      212.88      204.16      9.70 o 
  -9   4   1        2.61        1.00      5.03 o 
  -8   4   1       58.22       67.41      5.37 o 
  -7   4   1      698.59      719.30      9.28 o 
  -6   4   1     1304.55     1284.98     11.68 o 
  -5   4   1     3196.61     3313.76     22.27 o 
  -4   4   1      238.87      235.89      3.07 o 
  -3   4   1     5101.20     5012.02     30.32 o 
  -2   4   1    12454.46    12195.22     99.03 o 
  -1   4   1     7004.13     6832.08     55.36 o 
   0   4   1    17890.67    17454.00    212.31 o 
   1   4   1     4322.68     4371.55     42.50 o 
   2   4   1        4.56        7.65      1.31 o 
   3   4   1      607.09      671.01      8.25 o 
   4   4   1      406.01      434.99      4.59 o 
   5   4   1      105.79      115.84      2.87 o 
   6   4   1       59.80       55.03      2.90 o 
   7   4   1       68.24       47.24      4.34 o 
   8   4   1      978.43      961.14     14.41 o 
   9   4   1      190.66      201.27      8.64 o 
  10   4   1      124.90      132.65      9.90 o 
  11   4   1      952.47      978.68     31.89 o 
  12   4   1      175.08      214.76     14.11 o 
 -13   5   1       12.04       18.53     10.79 o 
 -12   5   1      413.43      411.05     13.37 o 
 -11   5   1      218.77      274.39     11.13 o 
 -10   5   1        5.54        6.86      5.22 o 
  -9   5   1        0.46        4.00      4.28 o 
  -8   5   1      525.36      556.00     10.74 o 
  -7   5   1        4.36        2.26      3.04 o 
  -6   5   1      689.51      693.44      6.21 o 
  -5   5   1       22.66       14.60      1.27 o 
  -4   5   1       50.42       47.28      2.16 o 
  -3   5   1     3861.04     3911.81     26.91 o 
  -2   5   1      432.08      460.34      7.66 o 
  -1   5   1       93.80       84.17      6.26 o 
   0   5   1    15867.14    15697.72    162.93 o 
   1   5   1    19427.65    19074.11    199.89 o 
   2   5   1     1456.68     1428.82     15.03 o 
   3   5   1     1620.38     1614.46     13.40 o 
   4   5   1       76.14       67.20      2.34 o 
   5   5   1     1124.02     1229.55     10.80 o 
   6   5   1      780.63      682.16      7.30 o 
   7   5   1      177.68      177.67      6.85 o 
   8   5   1        0.68       -2.28      3.95 o 
   9   5   1      322.30      311.77      9.25 o 
  10   5   1        0.03       -6.10      6.10 o 
  11   5   1       28.44       21.37      7.13 o 
  12   5   1       69.27       85.00     11.16 o 
 -13   6   1        0.35       -6.17     10.19 o 
 -12   6   1        0.02       -7.20      8.67 o 
 -11   6   1      157.24      163.42      9.14 o 
 -10   6   1      207.08      210.41     11.83 o 
  -9   6   1        6.19        2.15      4.08 o 
  -8   6   1      954.52      890.42     14.08 o 
  -7   6   1      462.32      431.16      9.02 o 
  -6   6   1      822.26      851.90     11.17 o 
  -5   6   1      817.96      827.70     10.96 o 
  -4   6   1      280.30      275.33      5.57 o 
  -3   6   1     1473.65     1534.68     12.14 o 
  -2   6   1     1133.65     1103.80     32.62 o 
  -1   6   1    15548.57    15458.20    200.01 o 
   0   6   1     4433.89     4506.06     47.97 o 
   1   6   1      210.91      250.06     36.39 o 
   2   6   1     2914.35     2975.43     24.88 o 
   3   6   1      158.69      160.98      3.67 o 
   4   6   1      586.41      653.57      9.48 o 
   5   6   1      451.38      426.17      6.85 o 
   6   6   1     1032.44     1014.18     10.12 o 
   7   6   1     1980.23     1857.88     19.97 o 
   8   6   1      187.38      182.70      7.05 o 
   9   6   1       74.44       85.97      6.06 o 
  10   6   1        2.16       -4.97      5.98 o 
  11   6   1      259.65      339.22     16.64 o 
  12   6   1       22.96        6.91     12.38 o 
 -12   7   1       34.65       19.01     11.47 o 
 -11   7   1       22.50       27.67      8.16 o 
 -10   7   1      348.63      361.04     12.23 o 
  -9   7   1      616.93      560.22     11.70 o 
  -8   7   1       84.43       85.69      5.16 o 
  -7   7   1     1921.09     1816.19     21.30 o 
  -6   7   1      579.14      585.03      9.98 o 
  -5   7   1        2.59       11.36      2.93 o 
  -4   7   1      211.99      216.44      4.40 o 
  -3   7   1        6.51       14.62      2.09 o 
  -2   7   1      188.58      190.44      5.37 o 
  -1   7   1     1393.69     1490.35     28.33 o 
   0   7   1       10.93       41.08      8.27 o 
   1   7   1    15554.96    15645.65    186.12 o 
   2   7   1     2257.78     2389.48     22.33 o 
   3   7   1     1443.39     1586.00     13.77 o 
   4   7   1     1648.52     1909.31     23.32 o 
   5   7   1       69.81       78.52      3.60 o 
   6   7   1     4703.62     4553.37     41.39 o 
   7   7   1      580.83      543.96      9.53 o 
   8   7   1      108.04      121.82      5.84 o 
   9   7   1        6.03        1.58      4.75 o 
  10   7   1      120.67      123.32     10.52 o 
  11   7   1        9.40       16.02      9.23 o 
  12   7   1       10.03       -7.06     16.92 o 
 -12   8   1       21.34       29.93     11.35 o 
 -11   8   1       13.05       -1.13      9.40 o 
 -10   8   1       66.93       62.37      9.31 o 
  -9   8   1       88.74       93.10      7.85 o 
  -8   8   1       52.83       70.59      5.26 o 
  -7   8   1      132.11      125.72      7.51 o 
  -6   8   1     1775.72     1679.45     21.92 o 
  -5   8   1      644.43      666.76     10.07 o 
  -4   8   1      175.95      196.40      3.56 o 
  -3   8   1      130.91      118.36      8.16 o 
  -2   8   1       32.95       52.84      2.76 o 
  -1   8   1     1578.02     1568.21     25.43 o 
   0   8   1      159.19      135.52     12.12 o 
   1   8   1        0.01        1.05      2.59 o 
   2   8   1     3866.77     4099.97     36.47 o 
   3   8   1       94.07       92.17      4.26 o 
   4   8   1       57.38       59.90      3.53 o 
   5   8   1      178.81      159.70      6.62 o 
   6   8   1       18.33       19.23      3.72 o 
   7   8   1        0.03        1.30      4.16 o 
   8   8   1       70.92       59.28      5.68 o 
   9   8   1       27.78       18.38      8.33 o 
  10   8   1     1259.74     1249.48     31.51 o 
  11   8   1        1.30       -9.47     13.12 o 
  12   8   1        0.43       -0.32     10.37 o 
 -12   9   1       27.41       10.88     11.32 o 
 -11   9   1       50.95       58.24     15.98 o 
 -10   9   1        0.25        5.96      9.54 o 
  -9   9   1        0.45        6.80      5.01 o 
  -8   9   1       33.17       39.57      5.87 o 
  -7   9   1      318.16      273.45     13.45 o 
  -6   9   1        0.03        8.55      4.41 o 
  -5   9   1     1291.89     1337.53     16.25 o 
  -4   9   1       11.31        9.57      1.89 o 
  -3   9   1     1872.59     2095.83     57.54 o 
  -2   9   1      164.00      157.76      5.44 o 
  -1   9   1      403.96      394.75      8.51 o 
   0   9   1      655.38      645.04     23.30 o 
   1   9   1      249.85      285.17      5.77 o 
   2   9   1      103.26       99.67      3.74 o 
   3   9   1       26.55       18.91      1.48 o 
   4   9   1      232.07      222.09      5.40 o 
   5   9   1       13.37       26.15      4.13 o 
   6   9   1        6.23       -0.32      4.21 o 
   7   9   1       25.20       18.66      5.22 o 
   8   9   1      415.06      408.98     12.18 o 
   9   9   1        4.50        5.43      6.73 o 
  10   9   1      523.90      524.89     21.06 o 
  11   9   1      378.44      372.95     30.74 o 
  12   9   1      120.00      106.92     20.69 o 
 -12  10   1        3.05       11.91     10.66 o 
 -11  10   1       75.01       94.35     18.68 o 
 -10  10   1      142.32      149.36     11.79 o 
  -9  10   1       36.80       34.40      6.64 o 
  -8  10   1        3.40       -4.83      4.83 o 
  -7  10   1     1200.69     1148.10     18.62 o 
  -6  10   1      274.04      258.29      8.97 o 
  -5  10   1      179.05      124.96      5.23 o 
  -4  10   1        9.63        3.84      1.50 o 
  -3  10   1        0.01       -0.45      2.43 o 
  -2  10   1       31.15       29.36      2.35 o 
  -1  10   1     3628.28     3864.63     53.36 o 
   0  10   1      476.05      524.75     15.29 o 
   1  10   1     1355.96     1417.10     20.78 o 
   2  10   1     1063.86     1142.03     13.87 o 
   3  10   1     4361.78     4610.24     47.00 o 
   4  10   1      862.24      921.34      9.77 o 
   5  10   1        1.96        0.64      3.35 o 
   6  10   1        1.77        0.88      4.20 o 
   7  10   1      207.17      198.66      9.02 o 
   8  10   1        1.86        2.70      4.79 o 
   9  10   1       38.89       17.85      7.17 o 
  10  10   1        1.15        9.14      7.29 o 
  11  10   1        1.59       -8.11     16.01 o 
  12  10   1        5.75        6.32     12.24 o 
 -12  11   1        1.52       34.67     16.86 o 
 -11  11   1        3.24        0.53      9.85 o 
 -10  11   1      163.02      149.96     11.98 o 
  -9  11   1       18.21       11.71      7.15 o 
  -8  11   1        0.34        1.29      6.60 o 
  -7  11   1      460.97      381.06     13.22 o 
  -6  11   1      451.77      450.84     17.25 o 
  -5  11   1      196.54      187.67      6.49 o 
  -4  11   1        8.37        9.69      5.60 o 
  -3  11   1       49.64       54.79      4.01 o 
  -2  11   1     1068.27     1117.45     12.49 o 
  -1  11   1     1628.08     1762.63     23.48 o 
   0  11   1     1221.85     1360.72     36.68 o 
   1  11   1      605.01      585.14     10.00 o 
   2  11   1       53.87       43.08      2.91 o 
   3  11   1      658.62      707.95     21.07 o 
   4  11   1     1126.29     1142.81     11.80 o 
   5  11   1      165.28      165.33      8.03 o 
   6  11   1        0.17        3.93      4.61 o 
   7  11   1       11.66        3.76      4.72 o 
   8  11   1      356.66      341.40     11.51 o 
   9  11   1       35.97       26.83      7.49 o 
  10  11   1      210.99      225.16     14.20 o 
  11  11   1        0.65       10.20     12.97 o 
  12  11   1       11.64       30.02     13.12 o 
 -12  12   1       77.59      101.18     15.53 o 
 -11  12   1      108.47      109.41     12.71 o 
 -10  12   1       82.41      106.19     15.04 o 
  -9  12   1       45.34       26.36     10.56 o 
  -8  12   1       58.54       49.50      8.14 o 
  -7  12   1     2088.71     2073.45     34.21 o 
  -6  12   1      473.61      467.70     13.25 o 
  -5  12   1      306.80      265.34      9.00 o 
  -4  12   1      959.56      917.86     16.50 o 
  -3  12   1      546.21      614.99     10.91 o 
  -2  12   1      127.15      153.70      5.41 o 
  -1  12   1      469.49      542.03     17.06 o 
   0  12   1      596.01      643.18     18.40 o 
   1  12   1        7.14       11.88      2.66 o 
   2  12   1      380.36      380.02     10.20 o 
   3  12   1      144.03      175.21      6.00 o 
   4  12   1      424.73      447.78     13.19 o 
   5  12   1        0.00       -4.33      4.33 o 
   6  12   1       82.63       77.44      7.36 o 
   7  12   1       20.75       26.86      5.97 o 
   8  12   1      160.30      150.90     10.10 o 
   9  12   1      302.65      303.07     18.46 o 
  10  12   1       68.59       97.96     11.27 o 
  11  12   1        2.05       12.20      9.69 o 
 -12  13   1        3.70        0.60     13.67 o 
 -11  13   1       87.60       83.94     15.74 o 
 -10  13   1        1.19        8.64     14.18 o 
  -9  13   1      419.55      418.69     27.72 o 
  -8  13   1        1.27        3.07      6.27 o 
  -7  13   1      104.14      112.86      8.87 o 
  -6  13   1      951.33      925.06     30.29 o 
  -5  13   1      327.52      300.04     10.31 o 
  -4  13   1       17.28       15.87      3.57 o 
  -3  13   1     2787.67     2820.35     31.90 o 
  -2  13   1     1318.29     1340.56     14.67 o 
  -1  13   1       27.47       46.25      3.50 o 
   0  13   1       94.04      126.76     10.16 o 
   1  13   1      593.63      659.19     10.18 o 
   2  13   1     6713.63     7351.13     63.42 o 
   3  13   1     1082.46     1019.16     16.31 o 
   4  13   1       20.95       36.71      6.92 o 
   5  13   1        0.13        6.99      4.05 o 
   6  13   1     1547.73     1447.96     41.94 o 
   7  13   1        0.29       -2.07      5.11 o 
   8  13   1      306.52      269.97     13.59 o 
   9  13   1      118.56       99.74     14.62 o 
  10  13   1       32.25       28.50     11.68 o 
  11  13   1       28.34       16.91     11.28 o 
 -11  14   1        0.28        6.14     14.40 o 
 -10  14   1      159.59      163.35     19.93 o 
  -9  14   1      170.13      164.76     20.44 o 
  -8  14   1      410.87      375.28     14.52 o 
  -7  14   1      261.13      238.50     11.25 o 
  -6  14   1       57.91       71.74      6.72 o 
  -5  14   1       44.40       44.08      4.07 o 
  -4  14   1       13.05        7.10      4.29 o 
  -3  14   1       41.86       45.53      5.73 o 
  -2  14   1      962.29     1098.14     12.82 o 
  -1  14   1       46.55       36.73      7.74 o 
   0  14   1      182.12      199.86     12.91 o 
   1  14   1      169.54      208.18      6.17 o 
   2  14   1      479.25      394.28      7.33 o 
   3  14   1     2184.61     2240.17     24.15 o 
   4  14   1      411.59      375.82      9.38 o 
   5  14   1      237.97      265.19      9.25 o 
   6  14   1       84.13       92.32      7.68 o 
   7  14   1        2.35       -0.04      5.00 o 
   8  14   1      271.75      282.55     18.62 o 
   9  14   1       71.02       47.69     16.42 o 
  10  14   1       21.39       22.50     11.68 o 
  11  14   1       55.76       51.34     17.68 o 
 -11  15   1       14.67       12.58     12.39 o 
 -10  15   1      161.93      148.54     17.41 o 
  -9  15   1       44.61       31.57     11.13 o 
  -8  15   1      126.30      132.62     10.49 o 
  -7  15   1      746.97      707.12     18.12 o 
  -6  15   1     2972.74     2802.06     40.49 o 
  -5  15   1     1925.17     1792.43     24.17 o 
  -4  15   1      489.15      516.87     13.08 o 
  -3  15   1     1391.32     1369.52     16.68 o 
  -2  15   1       34.24       46.20      2.89 o 
  -1  15   1        9.81        8.16      3.46 o 
   0  15   1       80.89       93.38     10.49 o 
   1  15   1       72.89       87.47      6.67 o 
   2  15   1       37.15       56.79      4.03 o 
   3  15   1      511.49      478.61     11.03 o 
   4  15   1      112.49      155.20     11.05 o 
   5  15   1     1186.63     1160.27     23.59 o 
   6  15   1      397.56      387.97     15.40 o 
   7  15   1      158.63      161.22     10.32 o 
   8  15   1        9.65        5.93      8.68 o 
   9  15   1        3.96       12.03      9.99 o 
  10  15   1       45.00       75.94     14.76 o 
  11  15   1      134.41      117.45     23.46 o 
 -11  16   1      135.48      167.59     39.35 o 
 -10  16   1       26.21       57.89     13.99 o 
  -9  16   1        0.00       12.11     10.02 o 
  -8  16   1      551.60      498.81     16.53 o 
  -7  16   1      270.28      229.96     11.41 o 
  -6  16   1       33.01       35.95      7.06 o 
  -5  16   1      359.89      304.30     15.24 o 
  -4  16   1      172.87      151.58     30.74 o 
  -3  16   1      222.31      208.00      6.18 o 
  -2  16   1      156.43      147.98      4.36 o 
  -1  16   1      702.36      673.75     13.09 o 
   0  16   1      489.41      541.11     11.06 o 
   1  16   1      342.76      359.92      7.75 o 
   2  16   1      496.89      464.47     10.17 o 
   3  16   1      707.87      703.61     13.00 o 
   4  16   1     1218.93     1165.34     45.55 o 
   5  16   1       57.36       61.80     17.55 o 
   6  16   1       48.27       44.18      6.14 o 
   7  16   1      692.42      641.04     21.38 o 
   8  16   1        3.97       -1.98      8.18 o 
   9  16   1      242.79      218.23     31.25 o 
  10  16   1        0.89       -8.73      9.06 o 
  11  16   1       37.67       56.14     14.44 o 
 -11  17   1      384.27      443.52     27.01 o 
 -10  17   1       33.60        2.45     22.15 o 
  -9  17   1     1214.54     1178.94     37.87 o 
  -8  17   1       85.30       81.59     32.80 o 
  -7  17   1       21.82       25.39      5.93 o 
  -6  17   1      373.10      331.42     18.07 o 
  -5  17   1      505.94      490.13     19.39 o 
  -4  17   1      491.86      509.04     26.47 o 
  -3  17   1      195.56      200.12      8.65 o 
  -2  17   1        1.64        9.71      2.34 o 
  -1  17   1      210.18      228.25      7.71 o 
   0  17   1      355.30      346.00      6.75 o 
   1  17   1       62.57       55.17      3.80 o 
   2  17   1     1340.89     1333.39     16.25 o 
   3  17   1      957.20      949.35     15.90 o 
   4  17   1     2364.96     2218.84     43.84 o 
   5  17   1     1544.69     1471.03     35.48 o 
   6  17   1      125.77      103.31     17.64 o 
   7  17   1       34.76       42.96      7.03 o 
   8  17   1        4.03       -7.64      7.64 o 
   9  17   1       80.97       92.27     14.37 o 
  10  17   1       18.88       26.71     11.98 o 
 -10  18   1        1.11       -1.76     16.08 o 
  -9  18   1       40.54       22.64     11.24 o 
  -8  18   1       85.58       83.71     13.02 o 
  -7  18   1       17.61       10.37      5.57 o 
  -6  18   1      109.43      108.71     12.57 o 
  -5  18   1      712.29      693.36     23.16 o 
  -4  18   1     2294.34     2311.65     76.71 o 
  -3  18   1     1620.25     1630.34     26.18 o 
  -2  18   1        3.45        3.82      2.68 o 
  -1  18   1      141.28      148.47      6.93 o 
   0  18   1      221.52      286.82     11.55 o 
   1  18   1       57.00       58.63      5.90 o 
   2  18   1       43.44       48.79      4.82 o 
   3  18   1       29.42       34.62      7.73 o 
   4  18   1       35.78       46.89      8.41 o 
   5  18   1      113.95       99.86     11.25 o 
   6  18   1       47.38       35.47     23.98 o 
   7  18   1        4.15       15.22      5.84 o 
   8  18   1        0.06       -3.59      8.84 o 
   9  18   1       31.00       13.10     12.17 o 
  10  18   1        9.82       32.48     14.30 o 
 -10  19   1      246.71      258.95     30.59 o 
  -9  19   1       29.42       27.25     13.75 o 
  -8  19   1      131.94      151.21     28.30 o 
  -7  19   1        4.32       18.93     18.99 o 
  -6  19   1      104.07      117.57     23.01 o 
  -5  19   1        2.15       -1.87     25.75 o 
  -4  19   1      158.29      174.26     12.19 o 
  -3  19   1     1745.57     1680.55     23.17 o 
  -2  19   1      506.59      490.42      8.34 o 
  -1  19   1     1323.15     1278.90     21.85 o 
   0  19   1      179.46      198.45      5.79 o 
   1  19   1     2434.05     2393.77     28.67 o 
   2  19   1      438.29      396.07     11.76 o 
   3  19   1     1264.93     1173.77     21.37 o 
   4  19   1      281.05      279.61     20.27 o 
   5  19   1        0.97       -5.74      5.80 o 
   6  19   1       91.57      101.93     21.35 o 
   7  19   1       43.78       21.59      9.53 o 
   8  19   1       10.90       12.36      8.78 o 
   9  19   1        3.27        3.13      9.72 o 
  10  19   1       63.61       48.34     14.08 o 
 -10  20   1        0.00       12.16     10.38 o 
  -9  20   1        1.21        6.13     23.82 o 
  -8  20   1      834.33      904.38     39.34 o 
  -7  20   1       48.85       44.51     12.28 o 
  -6  20   1       25.06       34.63     17.45 o 
  -5  20   1       86.46       84.99     10.45 o 
  -4  20   1      875.47      865.99     24.88 o 
  -3  20   1      470.50      435.29     15.85 o 
  -2  20   1      344.51      326.00      6.88 o 
  -1  20   1      555.43      604.39     18.28 o 
   0  20   1       92.33      135.01      5.24 o 
   1  20   1      185.73      229.06     10.63 o 
   2  20   1       97.77       94.14      5.68 o 
   3  20   1       18.45       13.44      4.30 o 
   4  20   1     1138.89     1086.90     28.81 o 
   5  20   1      540.13      537.77     20.96 o 
   6  20   1        3.22       -4.05      6.53 o 
   7  20   1        0.36       -8.06      8.06 o 
   8  20   1        0.14       -4.26      7.96 o 
   9  20   1        0.67        8.68      9.62 o 
 -10  21   1      116.51       69.36     16.39 o 
  -9  21   1       84.97      122.74     16.54 o 
  -8  21   1      519.80      536.88     28.78 o 
  -7  21   1       91.71      114.08     14.21 o 
  -6  21   1        4.75       -7.04     11.38 o 
  -5  21   1      440.61      417.91     18.66 o 
  -4  21   1      234.84      218.99     13.90 o 
  -3  21   1        0.10        4.44      5.76 o 
  -2  21   1       66.28       61.53      4.42 o 
  -1  21   1      210.44      185.53      8.47 o 
   0  21   1      929.49      920.47     18.09 o 
   1  21   1      181.13      138.68      7.84 o 
   2  21   1      386.75      347.00     11.74 o 
   3  21   1      668.38      645.49     15.39 o 
   4  21   1       48.94       44.70     16.46 o 
   5  21   1       34.83       29.70     12.92 o 
   6  21   1      633.08      583.00     23.76 o 
   7  21   1      190.36      217.72     18.24 o 
   8  21   1       47.07       44.51     13.40 o 
   9  21   1      203.67      259.51     27.13 o 
  -9  22   1      134.65      112.16     18.74 o 
  -8  22   1       16.84       23.70     10.28 o 
  -7  22   1       79.41       80.51     24.01 o 
  -6  22   1       34.25       31.97      8.11 o 
  -5  22   1        3.47        7.01      6.46 o 
  -4  22   1      136.96      180.12     21.76 o 
  -3  22   1      182.10      184.38     16.98 o 
  -2  22   1      857.82      867.42     14.60 o 
  -1  22   1      578.68      581.35     14.57 o 
   0  22   1      101.00       89.05      8.17 o 
   1  22   1      111.29      117.03      7.62 o 
   2  22   1       34.52       31.50      4.58 o 
   3  22   1      109.88      110.39      9.16 o 
   4  22   1      324.40      301.48     15.87 o 
   5  22   1       27.84       26.51      8.27 o 
   6  22   1       15.53       24.84     16.12 o 
   7  22   1        2.32        8.28      7.62 o 
   8  22   1       95.31      133.91     15.29 o 
   9  22   1        0.63        8.86      8.20 o 
  -9  23   1       36.27       47.96     12.51 o 
  -8  23   1        0.06        1.19      8.17 o 
  -7  23   1       72.58       85.90     23.50 o 
  -6  23   1      108.02       93.32     12.04 o 
  -5  23   1      256.65      267.88     16.77 o 
  -4  23   1       81.55       81.07     29.54 o 
  -3  23   1       62.30       58.28      8.94 o 
  -2  23   1      491.47      486.38     10.80 o 
  -1  23   1     1020.16      975.08     19.85 o 
   0  23   1      684.98      665.62     16.92 o 
   1  23   1      703.04      656.18     22.52 o 
   2  23   1       11.07        8.71      5.61 o 
   3  23   1        0.72       -0.10      5.37 o 
   4  23   1       17.10        6.01      8.34 o 
   5  23   1      219.78      223.15     15.39 o 
   6  23   1      154.43      139.30     14.39 o 
   7  23   1      256.08      291.70     37.81 o 
   8  23   1       95.56      105.22     17.71 o 
  -8  24   1      171.42      177.84     22.07 o 
  -7  24   1      106.01      115.95     13.88 o 
  -6  24   1      157.23      145.33     21.69 o 
  -5  24   1      317.65      278.24     18.73 o 
  -4  24   1        6.02        5.85      7.70 o 
  -3  24   1      215.64      205.32     29.42 o 
  -2  24   1       84.67       84.97      5.90 o 
  -1  24   1       54.27       60.43      7.79 o 
   0  24   1       26.13       27.25      5.09 o 
   1  24   1      220.64      199.97      9.81 o 
   2  24   1      342.76      344.01     10.38 o 
   3  24   1       61.51       56.14      6.33 o 
   4  24   1      448.82      401.87     18.05 o 
   5  24   1      267.94      250.47     17.40 o 
   6  24   1      169.88      199.18     16.49 o 
   7  24   1        6.95       10.84      7.44 o 
   8  24   1      471.50      532.86     32.65 o 
  -8  25   1        0.33       22.88      8.63 o 
  -7  25   1      287.43      300.56     18.91 o 
  -6  25   1        0.37       -5.54      5.54 o 
  -5  25   1      200.59      199.98     15.01 o 
  -4  25   1       86.22       76.37     10.40 o 
  -3  25   1     1301.11     1341.37     32.21 o 
  -2  25   1        1.33        2.45      5.43 o 
  -1  25   1       21.21       12.07      5.35 o 
   0  25   1        6.79        3.11      7.95 o 
   1  25   1       21.10       14.79      5.35 o 
   2  25   1        6.42        6.11      4.03 o 
   3  25   1      257.10      306.63     11.43 o 
   4  25   1      156.66      192.56     21.37 o 
   5  25   1      112.78      118.69     13.11 o 
   6  25   1        8.18        8.98     10.97 o 
   7  25   1       32.89       17.01      9.15 o 
  -7  26   1        0.64       18.89      8.48 o 
  -6  26   1        0.60        7.44      7.40 o 
  -5  26   1       47.98       56.10     10.74 o 
  -4  26   1        2.95       -0.51      7.73 o 
  -3  26   1      519.08      506.31     19.10 o 
  -2  26   1      120.19      125.35      7.09 o 
  -1  26   1      380.36      372.87     12.54 o 
   0  26   1      135.72      116.14      8.07 o 
   1  26   1       15.13       18.84      8.52 o 
   2  26   1       42.52       48.98      5.71 o 
   3  26   1       48.33       40.90     10.54 o 
   4  26   1       64.81       62.76     10.86 o 
   5  26   1       19.16       19.60      8.89 o 
   6  26   1       58.52       37.24     10.03 o 
   7  26   1        1.81       10.55      6.00 o 
  -7  27   1        3.56       21.73      8.34 o 
  -6  27   1        0.12       17.11      9.52 o 
  -5  27   1        6.02        4.08      7.75 o 
  -4  27   1        5.26       11.51      8.14 o 
  -3  27   1      280.50      294.26     15.62 o 
  -2  27   1      240.34      256.06     16.75 o 
  -1  27   1       67.69       49.63      7.46 o 
   0  27   1       74.89       82.79      8.01 o 
   1  27   1      436.42      477.49     16.34 o 
   2  27   1        4.08        5.56      4.18 o 
   3  27   1       17.92       17.47     12.69 o 
   4  27   1       13.85       13.24      8.24 o 
   5  27   1      139.91      130.06     14.27 o 
   6  27   1        3.54       15.12     10.47 o 
  -6  28   1        0.21       -0.10      7.37 o 
  -5  28   1      116.51      112.80     15.10 o 
  -4  28   1      111.49      127.45     13.22 o 
  -3  28   1      182.99      172.33     16.94 o 
  -2  28   1       27.67       32.18      8.22 o 
  -1  28   1       44.34       29.53     19.41 o 
   0  28   1        0.53        1.71     14.53 o 
   1  28   1        5.67       11.67      6.01 o 
   2  28   1       60.18       63.16     11.65 o 
   3  28   1       22.08       17.87      8.09 o 
   4  28   1       17.14       33.73     11.57 o 
   5  28   1        1.52       -1.78      8.47 o 
   6  28   1        1.78       18.32      9.73 o 
  -5  29   1       98.73      115.22     16.44 o 
  -4  29   1       22.75       11.45     14.90 o 
  -3  29   1        1.09       -5.31      9.44 o 
  -2  29   1      324.03      311.70     21.11 o 
  -1  29   1        4.08       -1.98      5.43 o 
   0  29   1        7.13        9.92      6.03 o 
   1  29   1      246.01      269.59     17.82 o 
   2  29   1       56.52       60.50      6.95 o 
   3  29   1       31.04        5.61     27.22 o 
   4  29   1      152.14      185.36     17.64 o 
   5  29   1      211.46      183.42     19.08 o 
  -4  30   1        9.87       10.40      9.39 o 
  -3  30   1       89.59       68.41     10.02 o 
  -2  30   1       37.89       60.06      8.95 o 
  -1  30   1        2.56        0.71      5.90 o 
   0  30   1      125.91      127.36     10.48 o 
   1  30   1      310.31      326.78     35.25 o 
   2  30   1       76.44       71.51     11.98 o 
   3  30   1       18.99       11.12      8.41 o 
   4  30   1       32.91       35.72     10.60 o 
  -3  31   1       36.51       41.07     10.42 o 
  -2  31   1       13.77       18.18      7.06 o 
  -1  31   1        7.01       15.26      6.56 o 
   0  31   1       22.83       50.35      7.69 o 
   1  31   1       17.85       21.53      6.84 o 
   2  31   1       92.81       99.06      7.47 o 
 -13   0   2        7.29       10.97      9.47 o 
 -12   0   2       78.83       90.86     22.53 o 
 -11   0   2      169.00      201.36     15.12 o 
 -10   0   2      621.70      540.37     42.46 o 
  -9   0   2     1014.44      955.96     19.66 o 
  -8   0   2     1150.96     1233.16     17.45 o 
  -7   0   2       15.34        8.92      6.52 o 
  -6   0   2      724.02      630.50     11.73 o 
  -5   0   2     2569.22     2718.91     28.37 o 
  -4   0   2     2687.17     2832.45     35.12 o 
  -3   0   2      385.67      429.49      6.00 o 
  -2   0   2     3085.26     2805.74     21.19 o 
  -1   0   2    10505.36    10131.90     73.53 o 
   0   0   2    18681.74    18176.18    136.58 o 
   1   0   2      432.19      430.87      5.22 o 
   2   0   2       58.10       73.54      3.57 o 
   3   0   2     3067.50     3373.33     31.45 o 
   4   0   2       30.98       31.17      3.62 o 
   5   0   2     2435.65     2571.18     29.86 o 
   6   0   2     1310.50     1441.83     20.67 o 
   7   0   2     1460.18     1332.60     20.72 o 
   8   0   2     1893.61     1720.85     31.27 o 
   9   0   2     1191.37     1224.87     26.52 o 
  10   0   2      100.00       73.16     16.97 o 
  11   0   2      226.30      276.56     17.47 o 
  12   0   2       58.65       71.81     15.48 o 
 -13   1   2      363.35      343.62     17.79 o 
 -12   1   2      129.22      146.47     10.37 o 
 -11   1   2      124.57      125.59      9.31 o 
 -10   1   2       53.47       50.28      7.39 o 
  -9   1   2      126.74      127.14      7.96 o 
  -8   1   2       19.58       22.18      3.54 o 
  -7   1   2      560.06      509.96      8.51 o 
  -6   1   2       27.88       38.63      3.30 o 
  -5   1   2       57.83       71.89      3.57 o 
  -4   1   2     1306.82     1372.09     10.08 o 
  -3   1   2    10873.96    10784.65     55.69 o 
  -2   1   2      436.69      424.47      3.38 o 
  -1   1   2     2230.57     2223.58     11.44 o 
   0   1   2     1946.67     1834.06      9.51 o 
   1   1   2     1761.12     1733.43      9.76 o 
   2   1   2       74.38       76.39      2.11 o 
   3   1   2      542.33      546.84      5.68 o 
   4   1   2      664.04      753.71     12.45 o 
   5   1   2      228.28      235.13      5.42 o 
   6   1   2      361.28      392.05      8.23 o 
   7   1   2      855.62      864.05     13.23 o 
   8   1   2     1099.65      997.84     28.38 o 
   9   1   2       24.82       19.15      7.90 o 
  10   1   2      285.24      283.60     11.40 o 
  11   1   2        0.02        5.60      4.88 o 
  12   1   2      347.05      367.49     13.75 o 
 -13   2   2      163.34      204.66     18.23 o 
 -12   2   2        0.69        4.22      7.54 o 
 -11   2   2       18.79       12.58      6.91 o 
 -10   2   2      302.16      273.88      9.49 o 
  -9   2   2      157.44      160.14      8.44 o 
  -8   2   2     4073.04     3744.31     38.89 o 
  -7   2   2      230.99      235.71      6.65 o 
  -6   2   2      172.32      224.54      5.59 o 
  -5   2   2      445.93      438.59      7.55 o 
  -4   2   2     1869.98     1897.07     14.07 o 
  -3   2   2       91.40      109.58      5.89 o 
  -2   2   2    18365.17    18330.97     93.27 o 
  -1   2   2     1684.57     1578.25     11.25 o 
   0   2   2      220.17      175.35      2.35 o 
   1   2   2    23311.97    22715.44    115.11 o 
   2   2   2      144.43      146.91      3.13 o 
   3   2   2       23.20       31.14      1.73 o 
   4   2   2     2199.51     2280.96     20.62 o 
   5   2   2      393.78      368.44      6.69 o 
   6   2   2      256.07      275.73      7.89 o 
   7   2   2       78.14       87.63      4.82 o 
   8   2   2      527.38      498.53      9.60 o 
   9   2   2      181.99      197.55     16.35 o 
  10   2   2        1.17        1.72      5.46 o 
  11   2   2      200.24      208.64     11.17 o 
  12   2   2       52.57       36.30      7.06 o 
 -13   3   2        0.46       -9.91      9.91 o 
 -12   3   2      264.72      294.01     12.29 o 
 -11   3   2       11.55       23.84      5.76 o 
 -10   3   2       82.52       77.17      8.04 o 
  -9   3   2      539.47      549.42     10.36 o 
  -8   3   2      191.44      220.64      6.51 o 
  -7   3   2       66.11       55.87      3.90 o 
  -6   3   2       82.58       85.74      4.31 o 
  -5   3   2     2726.18     2952.00     25.00 o 
  -4   3   2     1426.59     1604.93     10.70 o 
  -3   3   2     1477.07     1423.94     11.09 o 
  -2   3   2     1537.29     1474.54     10.01 o 
  -1   3   2     6073.01     6015.27     55.65 o 
   0   3   2     2268.58     2188.28     17.73 o 
   1   3   2     5685.53     5782.28     35.47 o 
   2   3   2     2010.25     1874.82     11.41 o 
   3   3   2     1710.80     1801.42     11.33 o 
   4   3   2       96.50       91.34      3.03 o 
   5   3   2      262.95      305.49      5.32 o 
   6   3   2      599.34      524.88      8.69 o 
   7   3   2       33.30       46.53      4.13 o 
   8   3   2      341.93      334.26      9.00 o 
   9   3   2      121.29      126.97      8.41 o 
  10   3   2       20.20       30.02      6.29 o 
  11   3   2       26.01       29.32      7.44 o 
  12   3   2        0.50       -3.50      6.85 o 
 -13   4   2       38.55       37.63      7.67 o 
 -12   4   2      379.33      395.88     15.86 o 
 -11   4   2       13.51       22.12      7.92 o 
 -10   4   2       25.34       18.24      5.57 o 
  -9   4   2        8.44        7.25      4.02 o 
  -8   4   2     1147.22     1142.74     14.88 o 
  -7   4   2       37.65       53.46      4.71 o 
  -6   4   2      229.68      278.25      5.86 o 
  -5   4   2      580.68      645.42      6.63 o 
  -4   4   2      605.66      664.14      5.42 o 
  -3   4   2     6382.02     6534.69     38.65 o 
  -2   4   2     1490.87     1426.33     15.22 o 
  -1   4   2    21521.34    21115.83    454.74 o 
   0   4   2    25209.73    24445.53    329.99 o 
   1   4   2       81.35       69.67      2.01 o 
   2   4   2      382.13      355.34      3.47 o 
   3   4   2     4614.92     4939.55     29.08 o 
   4   4   2      106.97      104.19      2.45 o 
   5   4   2      321.84      317.25      4.40 o 
   6   4   2     1398.84     1431.09     12.11 o 
   7   4   2      866.05      865.93     11.94 o 
   8   4   2      185.07      176.90      7.50 o 
   9   4   2      101.13       93.38      8.12 o 
  10   4   2       62.14       75.00      8.88 o 
  11   4   2      553.92      565.17     16.35 o 
  12   4   2       26.56       24.00      7.28 o 
 -13   5   2      153.16      206.32     10.49 o 
 -12   5   2       83.46       83.15      8.65 o 
 -11   5   2       32.04       26.40      6.66 o 
 -10   5   2        0.10       -0.39      4.98 o 
  -9   5   2      179.42      173.64      6.88 o 
  -8   5   2      100.18      103.64      5.89 o 
  -7   5   2      159.06      160.41      5.96 o 
  -6   5   2       47.44       53.28      2.48 o 
  -5   5   2     3954.83     4367.79     31.72 o 
  -4   5   2      477.88      523.54      6.16 o 
  -3   5   2     4761.04     4680.39     36.00 o 
  -2   5   2     9538.95     9443.86     99.61 o 
  -1   5   2    16870.54    16818.18    334.78 o 
   0   5   2       24.60       30.52      5.64 o 
   1   5   2     2224.53     2286.12     26.97 o 
   2   5   2      276.36      255.57      2.95 o 
   3   5   2     1414.09     1493.25     11.00 o 
   4   5   2      565.23      640.55      7.31 o 
   5   5   2      208.95      193.40      4.85 o 
   6   5   2     1079.63     1000.96     10.33 o 
   7   5   2       24.60       10.71      4.17 o 
   8   5   2      461.23      449.01     10.08 o 
   9   5   2     1441.18     1486.30     20.76 o 
  10   5   2      116.11      145.56     10.19 o 
  11   5   2        2.51        2.54      6.79 o 
  12   5   2       11.30       -3.73     10.50 o 
 -13   6   2      465.92      482.28     21.84 o 
 -12   6   2        0.51       -2.41      8.27 o 
 -11   6   2      102.62      101.66      7.98 o 
 -10   6   2       25.86       26.57      4.64 o 
  -9   6   2       63.86       68.70      5.20 o 
  -8   6   2      444.81      437.14      9.72 o 
  -7   6   2        5.87        3.34      3.50 o 
  -6   6   2      175.83      172.34      5.92 o 
  -5   6   2      356.56      383.44      5.14 o 
  -4   6   2        9.93       24.91      2.23 o 
  -3   6   2      112.45      113.20      4.03 o 
  -2   6   2      933.98      960.93     16.51 o 
  -1   6   2     9537.65     9392.29     98.12 o 
   0   6   2     2453.27     2263.69     26.92 o 
   1   6   2     2744.92     2746.20     61.34 o 
   2   6   2     1613.92     1777.50     18.83 o 
   3   6   2       68.71       81.65      2.40 o 
   4   6   2     2651.23     2903.19     24.93 o 
   5   6   2      493.89      554.67      6.40 o 
   6   6   2      116.95      103.98      5.06 o 
   7   6   2      133.74      132.38      6.22 o 
   8   6   2       14.51        4.03      4.62 o 
   9   6   2        2.14        7.51      4.63 o 
  10   6   2        4.49       -1.40      5.72 o 
  11   6   2      216.11      239.67     16.18 o 
  12   6   2        0.13        5.51     12.62 o 
 -13   7   2       68.25       68.00     13.12 o 
 -12   7   2      426.92      444.87     20.47 o 
 -11   7   2      258.63      273.87     12.94 o 
 -10   7   2        1.46       10.53      5.38 o 
  -9   7   2      240.70      203.33      8.77 o 
  -8   7   2      728.74      700.75     12.71 o 
  -7   7   2        1.00        5.72      4.22 o 
  -6   7   2      462.43      451.85     11.20 o 
  -5   7   2      349.65      388.15      6.62 o 
  -4   7   2      236.49      292.03      7.67 o 
  -3   7   2      101.76      110.13      3.48 o 
  -2   7   2     2786.07     2839.15     37.82 o 
  -1   7   2      412.96      369.66      9.38 o 
   0   7   2      104.93      105.98      4.29 o 
   1   7   2     1463.75     1477.73     20.20 o 
   2   7   2       92.72      121.78      4.28 o 
   3   7   2      598.51      615.86      7.59 o 
   4   7   2       17.64       19.36      2.32 o 
   5   7   2      132.99      117.69      5.42 o 
   6   7   2        5.45        5.06      3.93 o 
   7   7   2       49.60       47.73      4.16 o 
   8   7   2     1452.29     1375.06     25.07 o 
   9   7   2     1039.09     1005.39     19.82 o 
  10   7   2        0.00       -6.96      8.69 o 
  11   7   2      214.36      214.11     21.65 o 
  12   7   2        1.01       -9.10     11.63 o 
 -13   8   2       97.57       83.79     17.11 o 
 -12   8   2       66.78       62.39     12.58 o 
 -11   8   2       56.07       74.97     14.64 o 
 -10   8   2      580.19      623.84     17.64 o 
  -9   8   2      118.00      118.58      8.23 o 
  -8   8   2       46.30       53.94      6.12 o 
  -7   8   2      425.03      369.99     10.44 o 
  -6   8   2      159.87      168.74      7.70 o 
  -5   8   2      459.82      511.24      9.04 o 
  -4   8   2      114.75      127.73      3.48 o 
  -3   8   2     5932.59     6251.94     83.99 o 
  -2   8   2        8.43        3.11      2.81 o 
  -1   8   2     1219.88     1176.45     20.15 o 
   0   8   2      711.75      750.06     16.37 o 
   1   8   2     4477.32     4823.71     57.52 o 
   2   8   2     8528.37     8873.74    206.73 o 
   3   8   2        6.68        1.02      1.52 o 
   4   8   2     2164.72     2366.30     23.00 o 
   5   8   2      152.20      171.77     17.90 o 
   6   8   2      375.29      361.53      9.85 o 
   7   8   2       75.84       85.80      6.05 o 
   8   8   2       68.68       68.28      7.05 o 
   9   8   2        6.66       -1.21      5.82 o 
  10   8   2        8.07        4.70      8.96 o 
  11   8   2      113.64      127.89     31.41 o 
  12   8   2       73.47       71.10     23.44 o 
 -12   9   2       82.58       81.72     13.12 o 
 -11   9   2      143.85      179.33     14.71 o 
 -10   9   2       18.63       14.52      7.30 o 
  -9   9   2        0.94       -3.83      6.01 o 
  -8   9   2      252.38      278.48     10.32 o 
  -7   9   2      222.19      232.32     18.11 o 
  -6   9   2      272.04      271.95     20.25 o 
  -5   9   2       50.63       59.27      3.10 o 
  -4   9   2      327.38      352.25      4.96 o 
  -3   9   2      832.09      865.93     16.81 o 
  -2   9   2     2652.75     2721.82     32.10 o 
  -1   9   2     5075.45     5235.37     71.62 o 
   0   9   2     3328.97     3415.93     60.12 o 
   1   9   2     7189.97     7689.02     84.07 o 
   2   9   2        0.02        0.55      1.23 o 
   3   9   2        4.34        5.90      1.37 o 
   4   9   2        3.48        6.56      2.87 o 
   5   9   2      227.24      223.68      7.74 o 
   6   9   2       38.54       27.30      5.11 o 
   7   9   2     1256.50     1215.93     19.82 o 
   8   9   2      103.36      122.48      8.36 o 
   9   9   2      186.61      205.42     12.90 o 
  10   9   2        1.62        6.13      8.71 o 
  11   9   2      489.22      495.42     43.31 o 
  12   9   2      229.37      275.10     21.32 o 
 -12  10   2       30.12       25.53     11.21 o 
 -11  10   2        0.47        7.24      7.80 o 
 -10  10   2       40.86       52.72      8.53 o 
  -9  10   2      988.16      979.39     24.19 o 
  -8  10   2     3103.20     2847.01     37.43 o 
  -7  10   2       53.66       64.95     14.64 o 
  -6  10   2      619.73      567.58     13.41 o 
  -5  10   2      791.67      805.31     10.28 o 
  -4  10   2      152.03      153.89      4.50 o 
  -3  10   2       13.25       18.93      3.17 o 
  -2  10   2      718.95      746.19     11.79 o 
  -1  10   2      101.02      102.65      5.47 o 
   0  10   2      680.95      672.69     10.93 o 
   1  10   2      237.02      265.01      7.15 o 
   2  10   2     4451.24     4705.52     42.32 o 
   3  10   2      886.12      874.54     10.30 o 
   4  10   2      870.66      921.87     13.89 o 
   5  10   2      197.80      212.13      8.29 o 
   6  10   2      128.76      141.98      7.57 o 
   7  10   2     1824.85     1748.27     24.78 o 
   8  10   2        7.48       12.23      5.50 o 
   9  10   2       47.14       53.04     11.80 o 
  10  10   2        1.33       16.45      9.25 o 
  11  10   2       24.11       26.17     14.54 o 
 -12  11   2       75.88       86.00     15.48 o 
 -11  11   2       61.92       57.11     10.18 o 
 -10  11   2        0.09        3.07      7.30 o 
  -9  11   2     1544.98     1418.79     29.62 o 
  -8  11   2      251.22      237.65     11.94 o 
  -7  11   2     2744.49     2652.73     50.15 o 
  -6  11   2      655.53      654.00     15.68 o 
  -5  11   2       85.15       96.97      3.73 o 
  -4  11   2      410.85      414.93     17.60 o 
  -3  11   2     3364.42     3728.86     44.05 o 
  -2  11   2      336.79      345.38      7.98 o 
  -1  11   2      339.58      401.48     10.49 o 
   0  11   2     3175.21     3352.27     39.16 o 
   1  11   2     5459.54     5906.82     66.60 o 
   2  11   2        2.46        2.61      2.03 o 
   3  11   2      518.98      573.46      7.90 o 
   4  11   2       76.75       73.65      3.37 o 
   5  11   2        1.65        0.96      3.70 o 
   6  11   2      541.34      512.06     12.03 o 
   7  11   2     1678.66     1636.64     23.87 o 
   8  11   2      179.29      176.13      9.65 o 
   9  11   2       56.15       58.56      8.80 o 
  10  11   2        7.06       16.69      7.95 o 
  11  11   2        0.07       21.98     17.35 o 
 -12  12   2       92.89       90.62     17.55 o 
 -11  12   2       14.48        3.93      9.65 o 
 -10  12   2       20.99        9.67      9.15 o 
  -9  12   2        0.64        5.95      9.85 o 
  -8  12   2      658.77      588.58     17.28 o 
  -7  12   2        2.67        2.91      6.49 o 
  -6  12   2      713.77      699.44     21.68 o 
  -5  12   2        0.33        5.03      2.81 o 
  -4  12   2      447.58      449.74     12.42 o 
  -3  12   2       17.64       26.10      3.66 o 
  -2  12   2      101.72      134.01      3.77 o 
  -1  12   2      402.71      307.49      9.37 o 
   0  12   2       15.00       24.97      3.20 o 
   1  12   2     1156.09     1396.57     19.22 o 
   2  12   2      704.44      719.67     10.43 o 
   3  12   2      772.14      860.53     13.76 o 
   4  12   2       54.53       71.40      4.24 o 
   5  12   2      856.38      801.81     18.32 o 
   6  12   2      509.84      502.56     13.45 o 
   7  12   2       23.38       17.28      5.84 o 
   8  12   2      231.84      224.70     11.76 o 
   9  12   2        0.59       16.54      8.18 o 
  10  12   2      984.33     1065.26     25.95 o 
  11  12   2       10.27       17.12     20.73 o 
 -12  13   2       18.63       31.75     32.04 o 
 -11  13   2        0.49       -7.90      9.28 o 
 -10  13   2        0.49       -8.39      8.39 o 
  -9  13   2      536.04      603.50     25.86 o 
  -8  13   2      105.43      104.68      9.31 o 
  -7  13   2       14.10        7.37      7.56 o 
  -6  13   2       42.28       37.78      5.77 o 
  -5  13   2      886.44      934.47     20.30 o 
  -4  13   2        0.08       -0.22      2.92 o 
  -3  13   2      337.77      318.51      8.61 o 
  -2  13   2        1.39        1.51      1.57 o 
  -1  13   2     1363.32     1562.51     26.86 o 
   0  13   2        7.68       17.38      2.58 o 
   1  13   2     1603.96     1785.20     21.90 o 
   2  13   2      357.93      330.35      6.92 o 
   3  13   2       28.07       39.33      3.60 o 
   4  13   2      141.74      110.30     18.99 o 
   5  13   2     4114.44     4027.13     52.14 o 
   6  13   2      382.61      335.45     11.99 o 
   7  13   2      239.79      221.19     11.74 o 
   8  13   2      424.15      375.85     17.92 o 
   9  13   2      537.54      602.75     22.61 o 
  10  13   2        1.50       -6.54     11.79 o 
  11  13   2      163.93      151.11     25.89 o 
 -12  14   2       25.21        7.78     30.56 o 
 -11  14   2      227.85      253.03     22.43 o 
 -10  14   2       64.54       83.07     14.36 o 
  -9  14   2       29.49       32.70     10.70 o 
  -8  14   2       29.52       23.44      6.53 o 
  -7  14   2      537.31      500.08     22.43 o 
  -6  14   2      248.52      249.64     10.20 o 
  -5  14   2      219.22      226.36      6.27 o 
  -4  14   2      596.48      586.89     11.73 o 
  -3  14   2      358.59      364.37     16.01 o 
  -2  14   2      952.50      990.87     12.29 o 
  -1  14   2       52.57       41.53      5.95 o 
   0  14   2     2335.83     2566.77     28.58 o 
   1  14   2     1100.50     1144.64     16.10 o 
   2  14   2     1435.86     1488.03     18.17 o 
   3  14   2      169.82      172.18      7.73 o 
   4  14   2      928.37      910.58     19.43 o 
   5  14   2      736.83      660.47     14.94 o 
   6  14   2       34.20       41.48      6.18 o 
   7  14   2     3145.02     2942.24     45.28 o 
   8  14   2      130.71      112.74     14.23 o 
   9  14   2      334.73      391.49     23.08 o 
  10  14   2        0.21       -8.46     10.00 o 
  11  14   2        0.03       17.07     16.04 o 
 -11  15   2        5.08       -2.59     10.89 o 
 -10  15   2      382.92      385.45     23.97 o 
  -9  15   2       21.47       26.59     10.69 o 
  -8  15   2       22.32       28.90      6.75 o 
  -7  15   2      340.26      331.55     12.58 o 
  -6  15   2      816.02      796.89     17.53 o 
  -5  15   2       48.68       43.26     14.56 o 
  -4  15   2       31.77       32.20      5.40 o 
  -3  15   2      304.69      292.15      8.08 o 
  -2  15   2      772.17      784.04     10.02 o 
  -1  15   2        4.99        5.78      3.57 o 
   0  15   2      113.62      102.45      6.53 o 
   1  15   2       22.63       19.36      4.58 o 
   2  15   2        1.64       -1.46      2.15 o 
   3  15   2      659.03      725.86     13.26 o 
   4  15   2      819.96      756.20     17.76 o 
   5  15   2      788.12      827.63     16.62 o 
   6  15   2       32.39       35.37      8.08 o 
   7  15   2      484.47      445.88     22.50 o 
   8  15   2      108.99      108.47     14.82 o 
   9  15   2       87.46      100.95     26.62 o 
  10  15   2       30.03       37.14     13.45 o 
  11  15   2       52.08       55.70     18.72 o 
 -11  16   2       17.56       23.41     12.37 o 
 -10  16   2      302.19      331.94     24.36 o 
  -9  16   2        1.56       -7.53      7.53 o 
  -8  16   2      213.60      236.10     12.75 o 
  -7  16   2       75.60       59.33      7.75 o 
  -6  16   2      169.30      168.51      8.86 o 
  -5  16   2       37.72       14.99     15.02 o 
  -4  16   2       31.39       25.64      5.54 o 
  -3  16   2       67.17       61.88      4.89 o 
  -2  16   2       31.99       29.81      3.97 o 
  -1  16   2      664.23      678.15     14.33 o 
   0  16   2     1004.35      993.57     14.60 o 
   1  16   2      606.55      598.19     11.18 o 
   2  16   2      548.19      568.96      9.78 o 
   3  16   2       40.70       49.98      5.21 o 
   4  16   2       19.21       37.07      7.62 o 
   5  16   2      248.52      247.57     27.57 o 
   6  16   2      519.19      465.19     13.95 o 
   7  16   2      255.54      239.96     12.39 o 
   8  16   2       20.16       35.28     11.18 o 
   9  16   2       30.44       41.05     12.19 o 
  10  16   2        3.20        8.85     12.35 o 
 -11  17   2      267.35      266.84     23.67 o 
 -10  17   2      147.92      166.40     32.76 o 
  -9  17   2       91.08       87.63     13.94 o 
  -8  17   2       30.49       29.07      7.33 o 
  -7  17   2        3.68       10.82      5.40 o 
  -6  17   2      160.33      145.50      8.21 o 
  -5  17   2       34.98       44.86      8.37 o 
  -4  17   2     2150.14     2064.93     70.17 o 
  -3  17   2      439.90      406.54     21.79 o 
  -2  17   2      116.20      131.64      4.06 o 
  -1  17   2       33.02       21.69      4.68 o 
   0  17   2      372.42      338.93      8.02 o 
   1  17   2      569.19      603.16     13.56 o 
   2  17   2     1209.52     1222.60     17.93 o 
   3  17   2      228.56      235.28      9.34 o 
   4  17   2      393.46      387.22     15.61 o 
   5  17   2      361.02      339.81     17.52 o 
   6  17   2       38.61       52.97      6.65 o 
   7  17   2       68.73       58.07      7.74 o 
   8  17   2      366.91      370.37     22.53 o 
   9  17   2       69.17       54.40     13.18 o 
  10  17   2        2.12       -5.45     10.43 o 
 -11  18   2        8.35       15.43     14.39 o 
 -10  18   2      177.63      179.80     19.44 o 
  -9  18   2      353.54      426.52     23.67 o 
  -8  18   2      394.82      386.62     21.12 o 
  -7  18   2      166.36      160.51      9.95 o 
  -6  18   2        3.44        8.57      9.12 o 
  -5  18   2       20.43       12.09      6.92 o 
  -4  18   2       64.04       66.40     13.76 o 
  -3  18   2       45.32       34.19      4.52 o 
  -2  18   2     1236.36     1215.90     23.34 o 
  -1  18   2       25.73       38.74      5.24 o 
   0  18   2      796.29      772.43     16.32 o 
   1  18   2     1500.84     1528.14     21.73 o 
   2  18   2      695.86      627.83     12.17 o 
   3  18   2     1038.03     1018.67     19.95 o 
   4  18   2       30.64       28.68      5.19 o 
   5  18   2        9.29        4.04      7.01 o 
   6  18   2        0.64       -1.60      7.13 o 
   7  18   2       37.89       37.60      7.12 o 
   8  18   2       15.16       15.44     10.22 o 
   9  18   2        1.65       -6.94      9.02 o 
  10  18   2       73.82       51.44     16.92 o 
 -10  19   2      150.68      145.01     17.93 o 
  -9  19   2        0.80       -0.48      8.77 o 
  -8  19   2       64.41       62.93     12.15 o 
  -7  19   2       74.55       94.38     14.35 o 
  -6  19   2      164.07      222.23     28.24 o 
  -5  19   2     1308.94     1226.33     32.01 o 
  -4  19   2      250.20      232.55     13.45 o 
  -3  19   2      156.41      135.86      8.82 o 
  -2  19   2      244.46      253.66      5.68 o 
  -1  19   2     1101.72     1062.67     21.39 o 
   0  19   2     2770.61     2685.19     38.51 o 
   1  19   2      422.61      367.23     10.79 o 
   2  19   2        8.55        2.34      3.24 o 
   3  19   2       20.75       21.15      4.55 o 
   4  19   2        3.46        7.46      4.35 o 
   5  19   2       32.23       38.18      8.59 o 
   6  19   2      241.24      198.05     28.41 o 
   7  19   2      255.83      249.17     18.02 o 
   8  19   2      133.20      134.83     15.97 o 
   9  19   2      167.42      148.06     17.44 o 
 -10  20   2        8.16        9.92     10.79 o 
  -9  20   2       87.58       71.51     19.18 o 
  -8  20   2      145.73      135.76     15.49 o 
  -7  20   2        0.09        0.61      7.73 o 
  -6  20   2      131.77      105.78     12.23 o 
  -5  20   2      386.61      382.91     17.83 o 
  -4  20   2     1063.18     1058.53     28.11 o 
  -3  20   2      552.79      525.11     14.98 o 
  -2  20   2       72.98       69.75      3.66 o 
  -1  20   2       43.49       51.37      6.04 o 
   0  20   2        2.54       13.07      4.69 o 
   1  20   2       93.16      112.18      7.88 o 
   2  20   2       72.10       62.83      5.01 o 
   3  20   2      196.47      192.51     11.09 o 
   4  20   2     1343.03     1273.21     25.07 o 
   5  20   2      455.53      439.48     46.32 o 
   6  20   2       66.72       40.95     19.53 o 
   7  20   2       61.93       60.79     12.47 o 
   8  20   2      105.11      127.96     18.98 o 
   9  20   2        0.35       -0.51     15.84 o 
 -10  21   2      136.55      110.20     18.92 o 
  -9  21   2       38.44       35.20     19.71 o 
  -8  21   2       83.22       43.03     11.53 o 
  -7  21   2       59.64       63.00     22.57 o 
  -6  21   2      222.08      184.14     33.17 o 
  -5  21   2      308.78      293.23     20.49 o 
  -4  21   2     1417.99     1281.87     31.86 o 
  -3  21   2      257.28      266.13     18.48 o 
  -2  21   2      698.73      710.49     10.85 o 
  -1  21   2      178.69      192.32      9.49 o 
   0  21   2      779.49      763.46     21.23 o 
   1  21   2       11.36       15.69      5.08 o 
   2  21   2       35.68       28.77      4.58 o 
   3  21   2        1.01        2.50      4.10 o 
   4  21   2        0.04       -3.74      3.74 o 
   5  21   2       17.83       15.20      7.93 o 
   6  21   2       10.61       22.28      7.74 o 
   7  21   2       57.18       43.88     11.33 o 
   8  21   2       22.65       20.63      9.95 o 
   9  21   2        4.22        2.23      7.72 o 
  -9  22   2      262.32      252.70     25.87 o 
  -8  22   2       17.38        8.95     10.53 o 
  -7  22   2       25.98       58.01     10.62 o 
  -6  22   2        3.81        7.65      7.34 o 
  -5  22   2      420.08      410.16     18.76 o 
  -4  22   2        9.84       29.06      7.84 o 
  -3  22   2      138.07      167.10     19.19 o 
  -2  22   2      105.63      105.24      4.55 o 
  -1  22   2       37.30       21.57      6.79 o 
   0  22   2       17.71       31.12      5.48 o 
   1  22   2       32.35       22.21      5.66 o 
   2  22   2     1171.82     1140.69     20.38 o 
   3  22   2      240.25      210.58      9.83 o 
   4  22   2        0.94       -2.28      4.50 o 
   5  22   2       56.31       51.32     13.53 o 
   6  22   2        1.00        2.56      6.85 o 
   7  22   2       45.12       31.37     10.39 o 
   8  22   2      163.02      156.69     32.30 o 
  -9  23   2       18.30       24.38      9.81 o 
  -8  23   2        4.32       14.81     13.81 o 
  -7  23   2       16.15       37.13     19.42 o 
  -6  23   2        0.01        2.90      6.12 o 
  -5  23   2      297.86      306.70     17.24 o 
  -4  23   2       51.88       58.49     11.47 o 
  -3  23   2        1.30        5.20     13.01 o 
  -2  23   2        2.89        3.77      3.16 o 
  -1  23   2        0.49       -8.67      8.67 o 
   0  23   2      196.90      199.76      9.79 o 
   1  23   2        0.00        7.94      4.85 o 
   2  23   2       46.36       56.64      7.75 o 
   3  23   2        3.99       13.26      4.80 o 
   4  23   2       35.83       34.71     22.19 o 
   5  23   2       39.54       44.22     13.31 o 
   6  23   2       57.00       61.46     12.87 o 
   7  23   2        1.38        5.48     11.26 o 
   8  23   2       29.90       62.96     15.05 o 
  -8  24   2        9.91       13.78      9.41 o 
  -7  24   2        3.49       -3.89     10.78 o 
  -6  24   2        3.43       -8.27      8.86 o 
  -5  24   2       46.69       34.05     12.59 o 
  -4  24   2      206.94      233.34     22.62 o 
  -3  24   2       20.98       13.71      9.25 o 
  -2  24   2      472.35      471.84     14.84 o 
  -1  24   2      189.45      202.64     17.33 o 
   0  24   2       94.52       90.73      7.92 o 
   1  24   2       45.78       51.93      7.37 o 
   2  24   2      192.49      192.16     11.83 o 
   3  24   2       98.42       90.57     15.23 o 
   4  24   2        7.05       -3.93      7.03 o 
   5  24   2      555.97      560.32     26.32 o 
   6  24   2       61.73       60.51     11.52 o 
   7  24   2       11.31       -1.44      3.67 o 
   8  24   2      344.73      391.09     27.84 o 
  -8  25   2       48.36       76.87     14.03 o 
  -7  25   2      139.88      170.10     19.95 o 
  -6  25   2        2.10        4.35      7.26 o 
  -5  25   2       15.15        8.65      7.85 o 
  -4  25   2       76.71       78.41     22.42 o 
  -3  25   2       72.41       54.77      9.20 o 
  -2  25   2      401.74      393.50     15.91 o 
  -1  25   2      511.40      552.58     22.06 o 
   0  25   2      149.32      141.72     10.46 o 
   1  25   2       52.43       60.71     12.26 o 
   2  25   2        4.80       -3.93      3.95 o 
   3  25   2      248.33      227.21     10.40 o 
   4  25   2       48.52       31.74      9.08 o 
   5  25   2        0.00        1.22      7.59 o 
   6  25   2       13.19       15.67      8.47 o 
   7  25   2       17.38        1.12      5.87 o 
  -7  26   2       46.83       45.51      8.85 o 
  -6  26   2        0.28       -0.47      5.97 o 
  -5  26   2        6.85        9.72     16.09 o 
  -4  26   2      213.99      181.59     14.06 o 
  -3  26   2        0.00        5.40     11.69 o 
  -2  26   2      104.45      116.98     12.68 o 
  -1  26   2      295.74      306.23     12.45 o 
   0  26   2      127.80      100.77      8.48 o 
   1  26   2        1.02       -7.82      7.82 o 
   2  26   2       43.37       48.37      5.81 o 
   3  26   2        0.06       -4.82      4.82 o 
   4  26   2        3.10        4.73     14.49 o 
   5  26   2       43.91       54.43     10.40 o 
   6  26   2        0.61       14.13      7.92 o 
   7  26   2        1.77       16.21      7.20 o 
  -7  27   2      102.01      109.68     15.32 o 
  -6  27   2        0.74        0.85      8.49 o 
  -5  27   2        3.60       -5.25     15.44 o 
  -4  27   2        0.25       -9.52     18.21 o 
  -3  27   2       72.36       80.10     10.33 o 
  -2  27   2      390.14      375.98     16.32 o 
  -1  27   2       93.27      116.16     10.62 o 
   0  27   2       90.18      102.94     18.66 o 
   1  27   2      205.61      195.81     12.01 o 
   2  27   2        3.46        7.82      4.34 o 
   3  27   2      156.86      167.19      9.79 o 
   4  27   2       60.39       66.90     29.62 o 
   5  27   2        8.23        1.08      8.45 o 
   6  27   2       26.17       44.80     11.88 o 
  -6  28   2       50.25       47.88     12.31 o 
  -5  28   2       48.55       47.17     10.30 o 
  -4  28   2      180.46      181.66     15.34 o 
  -3  28   2      155.45      157.50     13.38 o 
  -2  28   2       83.70      102.61     10.33 o 
  -1  28   2      126.92      114.74     16.91 o 
   0  28   2      254.24      273.99     15.15 o 
   1  28   2      108.14      134.15     11.41 o 
   2  28   2       23.85        6.81      4.80 o 
   3  28   2       16.32       21.76      6.25 o 
   4  28   2      506.52      488.85     21.21 o 
   5  28   2      203.32      191.95     19.43 o 
  -5  29   2        2.49        1.99      8.80 o 
  -4  29   2      247.45      279.18     17.12 o 
  -3  29   2       26.04       19.94      8.65 o 
  -2  29   2       29.51       29.39     13.08 o 
  -1  29   2      216.40      267.78     13.78 o 
   0  29   2      465.34      489.82     17.87 o 
   1  29   2       40.84       39.67      7.97 o 
   2  29   2       27.79       33.01      8.29 o 
   3  29   2       53.95       68.63     10.01 o 
   4  29   2        1.63       16.05      9.75 o 
  -4  30   2        0.40       16.27      9.33 o 
  -3  30   2       28.51       35.53     10.92 o 
  -2  30   2       53.20       46.01      8.87 o 
  -1  30   2       27.45       30.93      8.12 o 
   0  30   2      108.03      120.78     11.73 o 
   1  30   2       48.23       43.80     13.30 o 
   2  30   2       64.49       62.14      8.16 o 
   3  30   2      147.82      172.85     14.73 o 
  -3  31   2       11.03       23.49      9.47 o 
  -2  31   2        0.12        5.70      6.60 o 
  -1  31   2       62.13       72.36     10.55 o 
   0  31   2       45.40       64.68      9.70 o 
   1  31   2       56.90       54.98     15.09 o 
   2  31   2        0.02        3.61      4.30 o 
 -13   1   3      564.79      601.35     19.84 o 
 -12   1   3       61.17       87.13      8.74 o 
 -11   1   3      141.23      118.02     11.69 o 
 -10   1   3      146.80      125.62      9.53 o 
  -9   1   3      534.75      498.23     10.13 o 
  -8   1   3      312.04      262.97      7.09 o 
  -7   1   3       10.77       11.90      3.03 o 
  -6   1   3      493.91      549.76      7.67 o 
  -5   1   3     3747.86     4001.95     27.35 o 
  -4   1   3      723.35      776.68      6.33 o 
  -3   1   3     1673.83     1625.21      9.63 o 
  -2   1   3     3474.24     3407.42     17.76 o 
  -1   1   3     1721.09     1735.26      9.37 o 
   0   1   3     6504.18     6333.64     48.54 o 
   1   1   3     3442.64     3409.14     19.10 o 
   2   1   3      373.30      360.45      4.00 o 
   3   1   3        4.86        1.79      1.55 o 
   4   1   3     3331.30     3469.69     26.38 o 
   5   1   3      148.96      159.41      4.97 o 
   6   1   3      199.93      208.84      5.82 o 
   7   1   3       56.49       71.51      4.58 o 
   8   1   3      393.49      380.06     21.09 o 
   9   1   3       25.28        8.67      5.92 o 
  10   1   3        3.23       -4.18      6.40 o 
  11   1   3        0.79        4.80      7.01 o 
  12   1   3      203.57      241.15     12.04 o 
 -13   2   3       46.62       57.88      8.46 o 
 -12   2   3        9.96        3.75      5.11 o 
 -11   2   3       60.08       26.33      7.23 o 
 -10   2   3       74.10       72.94      6.44 o 
  -9   2   3      185.18      176.95     10.08 o 
  -8   2   3      702.48      644.61     10.80 o 
  -7   2   3        0.11       -2.76      2.76 o 
  -6   2   3      117.97      117.24      4.37 o 
  -5   2   3     3551.78     3675.77     26.84 o 
  -4   2   3     1112.24     1191.45      8.55 o 
  -3   2   3    13817.66    13891.13     64.18 o 
  -2   2   3     5886.77     5722.38     28.53 o 
  -1   2   3    25888.72    24960.22    131.49 o 
   0   2   3     6055.32     6117.88     32.40 o 
   1   2   3        1.09        0.55      1.04 o 
   2   2   3      231.90      222.04      3.12 o 
   3   2   3      257.43      242.98      3.81 o 
   4   2   3     3837.10     4100.14     30.05 o 
   5   2   3       32.61       33.23      2.71 o 
   6   2   3       92.25       93.59      4.12 o 
   7   2   3      510.33      483.75      8.78 o 
   8   2   3       10.03       18.60      4.73 o 
   9   2   3      443.15      401.09     14.66 o 
  10   2   3       30.89       25.35      6.18 o 
  11   2   3        0.79       -4.13      6.79 o 
  12   2   3       68.34       82.97      8.94 o 
 -13   3   3       34.62       47.47      8.01 o 
 -12   3   3       92.85      110.76      9.41 o 
 -11   3   3        0.24        9.10      5.41 o 
 -10   3   3        7.07        8.36      4.99 o 
  -9   3   3        3.84        2.68      3.35 o 
  -8   3   3       33.90       40.03      4.34 o 
  -7   3   3       64.32       72.71      4.47 o 
  -6   3   3      328.21      371.91      6.94 o 
  -5   3   3      810.57      915.38      8.76 o 
  -4   3   3        3.06        3.39      1.11 o 
  -3   3   3     1796.31     1799.51     10.29 o 
  -2   3   3    28908.44    28529.60    151.38 o 
  -1   3   3     3640.30     3640.94     29.72 o 
   0   3   3      125.31      124.51      3.07 o 
   1   3   3      267.00      278.95      3.17 o 
   2   3   3      764.14      754.18      5.49 o 
   3   3   3      159.61      158.21      2.90 o 
   4   3   3     3545.78     3904.23     25.33 o 
   5   3   3      111.10      129.92      4.02 o 
   6   3   3      100.36       96.00      3.95 o 
   7   3   3     1751.60     1747.25     19.52 o 
   8   3   3      820.25      704.54     26.98 o 
   9   3   3      118.67      119.82      9.29 o 
  10   3   3       91.77       89.70     10.05 o 
  11   3   3       24.07       23.61      7.65 o 
  12   3   3       58.78       60.19      8.02 o 
 -13   4   3      391.36      497.28     14.91 o 
 -12   4   3       35.11       33.73      8.54 o 
 -11   4   3       35.20       33.42      5.99 o 
 -10   4   3      208.56      204.77      8.60 o 
  -9   4   3      478.62      402.72      9.06 o 
  -8   4   3      352.86      319.55      8.50 o 
  -7   4   3      262.91      264.87      6.31 o 
  -6   4   3      121.95      141.60      4.45 o 
  -5   4   3      233.78      277.58      5.29 o 
  -4   4   3      157.98      178.17      2.90 o 
  -3   4   3     1492.53     1418.37     10.94 o 
  -2   4   3    10304.11    10156.50     76.42 o 
  -1   4   3    10162.92    10005.98     83.24 o 
   0   4   3     8168.80     7921.10     55.52 o 
   1   4   3     2816.64     2872.40     17.75 o 
   2   4   3       14.30        6.56      1.31 o 
   3   4   3       78.59       89.31      2.78 o 
   4   4   3      501.36      564.78      6.39 o 
   5   4   3      539.68      549.07      6.67 o 
   6   4   3       17.31       23.38      3.14 o 
   7   4   3        2.78        2.46      4.15 o 
   8   4   3      292.73      301.97      8.89 o 
   9   4   3       19.92       24.16      6.22 o 
  10   4   3       15.12       15.62      7.25 o 
  11   4   3       12.37        3.12      7.54 o 
  12   4   3        2.14       19.10      8.92 o 
 -13   5   3       80.06      127.57     12.51 o 
 -12   5   3      201.00      238.47     11.29 o 
 -11   5   3      115.28      111.76     10.67 o 
 -10   5   3      196.22      202.44      8.13 o 
  -9   5   3       19.78       18.61      4.22 o 
  -8   5   3     2570.27     2465.15     27.04 o 
  -7   5   3     2070.38     2080.52     21.51 o 
  -6   5   3      116.87       94.29      3.27 o 
  -5   5   3       37.08       44.75      2.38 o 
  -4   5   3       11.70       15.12      1.43 o 
  -3   5   3     1054.63     1076.90     10.63 o 
  -2   5   3     1284.57     1285.70     14.57 o 
  -1   5   3    27153.44    26799.95    248.18 o 
   0   5   3     1667.32     1577.83     17.66 o 
   1   5   3     5288.16     5449.54     43.06 o 
   2   5   3     2411.62     2504.27     16.74 o 
   3   5   3      179.20      222.91      3.16 o 
   4   5   3        0.61        2.92      1.39 o 
   5   5   3     1123.76     1052.51     10.45 o 
   6   5   3      719.22      715.24     10.12 o 
   7   5   3       38.36       41.46      4.77 o 
   8   5   3      583.68      591.35     11.44 o 
   9   5   3       29.10       43.29      5.95 o 
  10   5   3        9.39       21.16      7.07 o 
  11   5   3       34.86       45.78     11.20 o 
  12   5   3      209.71      224.88     14.10 o 
 -13   6   3       75.86      107.05     13.56 o 
 -12   6   3       25.10       64.98      9.77 o 
 -11   6   3      353.75      362.23     11.66 o 
 -10   6   3      302.83      278.97      8.21 o 
  -9   6   3       85.47       71.66      5.14 o 
  -8   6   3       30.61       55.92      5.79 o 
  -7   6   3      166.47      157.43      6.22 o 
  -6   6   3        1.79        2.64      2.10 o 
  -5   6   3       42.22       55.88      3.79 o 
  -4   6   3     1806.51     1936.96     17.37 o 
  -3   6   3      636.06      697.76      9.80 o 
  -2   6   3     2801.67     2755.42     32.62 o 
  -1   6   3     6560.50     6513.63     86.18 o 
   0   6   3     7901.55     7981.56     86.48 o 
   1   6   3     1278.56     1346.87     27.50 o 
   2   6   3      809.17      868.60      6.71 o 
   3   6   3     1663.36     1753.79     11.79 o 
   4   6   3      303.80      360.44      6.22 o 
   5   6   3      848.32      828.80      9.72 o 
   6   6   3      199.89      182.30      6.37 o 
   7   6   3       69.81       70.85      5.12 o 
   8   6   3       62.30       58.60      5.19 o 
   9   6   3        1.42       -4.61      4.61 o 
  10   6   3        0.94        3.57     11.82 o 
  11   6   3      257.81      264.17     17.21 o 
  12   6   3       27.58       50.00     13.36 o 
 -13   7   3       32.47       31.02     14.37 o 
 -12   7   3      135.73      133.31     14.08 o 
 -11   7   3        2.51      -10.25     11.52 o 
 -10   7   3       13.34       16.53      4.99 o 
  -9   7   3      728.60      664.23     17.36 o 
  -8   7   3        9.55        4.22      4.70 o 
  -7   7   3      322.82      347.96      8.93 o 
  -6   7   3      803.01      815.27     15.95 o 
  -5   7   3      148.12      189.72      5.05 o 
  -4   7   3       27.20       14.06      2.03 o 
  -3   7   3      476.24      501.76     11.79 o 
  -2   7   3      327.69      347.80     18.71 o 
  -1   7   3      188.17      185.67      4.92 o 
   0   7   3      154.88       76.55     28.83 o 
   1   7   3     3864.23     4084.72     48.02 o 
   2   7   3     2315.42     2443.07     25.81 o 
   3   7   3      618.04      651.39      6.54 o 
   4   7   3      471.10      517.30      8.22 o 
   5   7   3      830.86      850.87     14.50 o 
   6   7   3       37.14       38.46      4.98 o 
   7   7   3      351.54      304.54      9.57 o 
   8   7   3       82.68       78.89      4.90 o 
   9   7   3      672.53      643.77     18.30 o 
  10   7   3       15.23       25.65     10.08 o 
  11   7   3       45.63       45.66     18.38 o 
 -13   8   3        3.22       -0.41     19.27 o 
 -12   8   3        2.71       -0.03     10.10 o 
 -11   8   3      237.71      169.93     14.28 o 
 -10   8   3      137.95      135.89      9.59 o 
  -9   8   3       67.84       58.55      6.40 o 
  -8   8   3      721.13      661.60     15.71 o 
  -7   8   3      477.47      498.31     14.11 o 
  -6   8   3     1208.19     1239.84     17.07 o 
  -5   8   3       15.12       30.01      2.63 o 
  -4   8   3      582.61      632.78      9.20 o 
  -3   8   3     3926.78     4177.81     40.73 o 
  -2   8   3      132.48      135.09     12.19 o 
  -1   8   3     1093.42     1169.77     15.65 o 
   0   8   3        3.00        3.92      5.80 o 
   1   8   3      190.35      163.36     19.85 o 
   2   8   3      369.86      370.42      6.51 o 
   3   8   3      137.15      102.56      2.83 o 
   4   8   3      107.45       85.17      4.76 o 
   5   8   3      265.26      245.27      7.24 o 
   6   8   3      501.03      479.01     10.61 o 
   7   8   3        6.70       -1.28      4.26 o 
   8   8   3        0.12        6.51      4.79 o 
   9   8   3      292.42      278.26     11.99 o 
  10   8   3      362.99      367.80     58.62 o 
  11   8   3       33.08       16.71     14.19 o 
 -13   9   3       86.57      110.84     18.14 o 
 -12   9   3      139.56      166.70     15.51 o 
 -11   9   3      112.67      118.80     12.75 o 
 -10   9   3      130.86      136.57      9.79 o 
  -9   9   3       83.37       74.66      7.01 o 
  -8   9   3      201.19      175.81      9.49 o 
  -7   9   3     1734.31     1785.71     42.44 o 
  -6   9   3      833.46      828.09     13.00 o 
  -5   9   3      143.20      133.69      3.97 o 
  -4   9   3      416.47      454.86      6.91 o 
  -3   9   3      193.46      229.17      8.56 o 
  -2   9   3     1708.19     1823.30     23.46 o 
  -1   9   3     1208.19     1175.92     21.76 o 
   0   9   3       15.55       12.04      3.55 o 
   1   9   3     1035.52     1013.37     62.12 o 
   2   9   3     3835.63     4124.99     37.54 o 
   3   9   3       84.39      104.00      2.72 o 
   4   9   3       30.23       22.59      3.12 o 
   5   9   3     2887.27     2806.75     31.35 o 
   6   9   3      421.36      380.88     10.95 o 
   7   9   3      186.52      180.71      9.22 o 
   8   9   3        0.95        1.61      5.91 o 
   9   9   3      171.92      163.07     12.11 o 
  10   9   3       38.68       60.87     18.48 o 
  11   9   3       40.11       67.80     16.04 o 
 -12  10   3        0.11        0.36     11.86 o 
 -11  10   3      160.09      157.41     11.56 o 
 -10  10   3      664.77      680.17     24.39 o 
  -9  10   3       80.74       69.63     10.00 o 
  -8  10   3      178.79      140.89      8.70 o 
  -7  10   3      186.64      207.69     10.07 o 
  -6  10   3      119.76      129.33      8.78 o 
  -5  10   3        0.00        0.13      1.94 o 
  -4  10   3      304.54      337.29      6.88 o 
  -3  10   3      892.59      906.88     18.03 o 
  -2  10   3     1138.26     1227.40     17.42 o 
  -1  10   3       47.36       57.45      5.84 o 
   0  10   3     2547.31     2823.20     67.19 o 
   1  10   3       18.97       31.07      3.64 o 
   2  10   3     4185.48     4578.11     47.29 o 
   3  10   3        0.08        1.64      1.85 o 
   4  10   3      373.64      344.09      9.14 o 
   5  10   3       16.88       14.73      4.80 o 
   6  10   3        2.06       -1.42      4.22 o 
   7  10   3       47.85       41.19      6.10 o 
   8  10   3      108.35       99.46      8.03 o 
   9  10   3        5.76        2.34      7.08 o 
  10  10   3      445.18      465.08     20.76 o 
  11  10   3        0.61       -1.71     13.39 o 
 -12  11   3        0.61      -10.95     10.95 o 
 -11  11   3       24.76       31.55      8.31 o 
 -10  11   3       53.45       48.80      9.63 o 
  -9  11   3      129.45      115.46     15.20 o 
  -8  11   3      734.40      718.18     18.97 o 
  -7  11   3        4.25       -5.50      6.92 o 
  -6  11   3        6.13        1.56      8.48 o 
  -5  11   3       66.69       50.17      3.19 o 
  -4  11   3       41.33       59.01      3.45 o 
  -3  11   3      163.10      204.04      6.88 o 
  -2  11   3       55.84       66.30      4.00 o 
  -1  11   3        4.76       15.89      3.89 o 
   0  11   3     2554.44     2785.50     43.76 o 
   1  11   3      166.24      221.33      7.37 o 
   2  11   3      673.01      628.48     13.18 o 
   3  11   3     1854.83     1913.85     19.01 o 
   4  11   3     1153.87     1085.83     11.40 o 
   5  11   3      389.74      350.49      9.57 o 
   6  11   3      165.86      167.40      8.11 o 
   7  11   3     1127.78     1063.30     19.15 o 
   8  11   3       43.64       48.03     13.01 o 
   9  11   3      228.64      247.90     14.10 o 
  10  11   3       38.07       38.57     10.49 o 
  11  11   3      127.07      155.77     19.81 o 
 -12  12   3        8.19       22.08     12.55 o 
 -11  12   3      224.91      233.77     16.21 o 
 -10  12   3      143.13      116.95     15.18 o 
  -9  12   3      431.77      454.06     35.18 o 
  -8  12   3       40.25       20.52      6.19 o 
  -7  12   3       45.19       32.18      6.89 o 
  -6  12   3       92.10       79.47      7.70 o 
  -5  12   3        5.58        3.94      2.63 o 
  -4  12   3      206.38      208.15      9.32 o 
  -3  12   3      499.93      552.35     11.36 o 
  -2  12   3        5.16        3.71      2.39 o 
  -1  12   3      567.39      635.89     15.37 o 
   0  12   3     1375.57     1479.70     27.27 o 
   1  12   3       27.32       26.59      3.59 o 
   2  12   3       16.88        7.65      3.75 o 
   3  12   3      392.09      462.57     21.80 o 
   4  12   3      741.20      766.22     13.22 o 
   5  12   3      102.28      105.84      7.09 o 
   6  12   3      109.93      102.30      9.78 o 
   7  12   3        2.95        3.36      7.53 o 
   8  12   3        2.51        9.19      6.51 o 
   9  12   3        0.77       -4.40      6.85 o 
  10  12   3       56.41       59.54     11.23 o 
  11  12   3       10.78       22.08     16.82 o 
 -12  13   3       25.84        6.16     31.20 o 
 -11  13   3       36.34       22.22     10.63 o 
 -10  13   3      482.70      449.36     24.40 o 
  -9  13   3       24.43       33.61      9.78 o 
  -8  13   3      189.03      194.87     13.24 o 
  -7  13   3        8.95        1.01      5.02 o 
  -6  13   3       17.87       18.07      4.80 o 
  -5  13   3      389.38      356.91      7.08 o 
  -4  13   3      468.40      492.27     24.14 o 
  -3  13   3      110.83      157.11     10.01 o 
  -2  13   3      382.99      454.88      9.03 o 
  -1  13   3      122.30      123.88     22.19 o 
   0  13   3      362.92      345.76     11.55 o 
   1  13   3      894.24      905.58     20.35 o 
   2  13   3      580.73      625.14     11.42 o 
   3  13   3        6.86        9.99      2.87 o 
   4  13   3       21.91       16.55      5.55 o 
   5  13   3     4524.28     4321.27     55.90 o 
   6  13   3       36.13       43.45      6.70 o 
   7  13   3        9.26       10.04      5.58 o 
   8  13   3       44.29       40.72     10.85 o 
   9  13   3        0.80        2.76     10.50 o 
  10  13   3       91.86      111.05     11.84 o 
  11  13   3      305.02      386.94     25.57 o 
 -12  14   3      294.99      348.72     49.62 o 
 -11  14   3       56.92       60.92     21.58 o 
 -10  14   3       37.82       13.56     12.91 o 
  -9  14   3       64.25       73.19     14.25 o 
  -8  14   3       17.56       17.27      5.92 o 
  -7  14   3        9.08       12.53      5.45 o 
  -6  14   3      337.37      334.96     10.08 o 
  -5  14   3      108.74      101.47      6.64 o 
  -4  14   3       29.11       26.61      4.33 o 
  -3  14   3       12.76       12.84      6.51 o 
  -2  14   3       68.83       82.25      4.31 o 
  -1  14   3        6.30        7.08      5.34 o 
   0  14   3      161.23      198.06      9.27 o 
   1  14   3      234.42      277.54      8.68 o 
   2  14   3      496.26      552.92      9.73 o 
   3  14   3       45.86       48.80      5.34 o 
   4  14   3      211.23      189.41     25.59 o 
   5  14   3      528.81      535.74     13.88 o 
   6  14   3      264.97      277.86     16.42 o 
   7  14   3        0.57       -3.45      5.24 o 
   8  14   3      253.44      287.74     26.28 o 
   9  14   3      652.02      673.89     29.18 o 
  10  14   3       22.96       14.23     11.33 o 
 -12  15   3       22.13        2.61     10.05 o 
 -11  15   3      100.18      105.89     16.46 o 
 -10  15   3      102.63      109.14     22.36 o 
  -9  15   3       66.72       73.49     13.19 o 
  -8  15   3      158.69      156.60     10.94 o 
  -7  15   3      238.78      212.07     10.93 o 
  -6  15   3      148.98      125.23      8.59 o 
  -5  15   3      525.20      485.16     23.52 o 
  -4  15   3        3.20        4.24      5.07 o 
  -3  15   3     1302.50     1269.66     19.97 o 
  -2  15   3      405.24      358.06      8.10 o 
  -1  15   3       41.84       37.08      5.46 o 
   0  15   3     1112.95     1133.51     23.82 o 
   1  15   3        0.00        4.82      2.81 o 
   2  15   3       83.10      100.74      5.49 o 
   3  15   3      539.02      503.72     46.68 o 
   4  15   3     2068.18     1873.15     31.53 o 
   5  15   3      336.50      280.16     10.17 o 
   6  15   3     1229.68     1214.75     24.26 o 
   7  15   3      904.36      921.90     22.16 o 
   8  15   3       14.41       17.78     13.13 o 
   9  15   3        0.28       -6.80      8.73 o 
  10  15   3       62.60       80.38     14.77 o 
 -11  16   3        5.70        9.02     13.98 o 
 -10  16   3      173.65      204.90     20.25 o 
  -9  16   3        0.04       -8.58     20.87 o 
  -8  16   3       95.27       87.38      8.81 o 
  -7  16   3      135.64      133.85     11.56 o 
  -6  16   3      895.97      883.45     27.92 o 
  -4  16   3     3463.01     3513.32     76.09 o 
  -3  16   3     1179.55     1147.02     19.31 o 
  -2  16   3     1022.23      990.89     15.56 o 
  -1  16   3      907.85      865.54     29.98 o 
   0  16   3       41.99       33.22      5.06 o 
   1  16   3       96.87       63.95      4.94 o 
   2  16   3       79.63      109.50      5.81 o 
   3  16   3      480.17      533.48     14.01 o 
   4  16   3       22.23       49.68      6.47 o 
   5  16   3      556.62      447.70     37.58 o 
   6  16   3       32.90       33.25      6.18 o 
   7  16   3       41.63       34.26      7.23 o 
   8  16   3      175.53      154.80     21.22 o 
   9  16   3       95.60       88.47     14.33 o 
  10  16   3        5.39        4.47     11.38 o 
 -11  17   3      371.40      439.83     27.33 o 
 -10  17   3        1.37        1.15     12.64 o 
  -9  17   3      239.21      279.87     25.83 o 
  -8  17   3      236.13      241.09     12.67 o 
  -7  17   3       11.30        5.53      5.00 o 
  -6  17   3       35.09       22.65      5.09 o 
  -5  17   3      760.43      707.74     23.15 o 
  -4  17   3      461.66      462.89     13.97 o 
  -3  17   3     1284.69     1250.93     18.68 o 
  -2  17   3      125.40      130.65      5.11 o 
  -1  17   3      478.37      465.36     17.23 o 
   0  17   3      109.30      122.15     17.23 o 
   1  17   3      289.18      299.62      8.68 o 
   2  17   3      477.20      488.02     10.91 o 
   3  17   3      951.74      960.99     19.70 o 
   4  17   3       19.87       12.04      5.42 o 
   5  17   3      205.21      241.73     29.11 o 
   6  17   3       39.80       35.83      6.47 o 
   7  17   3        4.64        8.52      6.21 o 
   8  17   3       54.68       69.01     12.78 o 
   9  17   3        8.74       -9.46     20.94 o 
  10  17   3       70.96       66.77     14.97 o 
 -11  18   3       18.69       29.28     14.82 o 
 -10  18   3        0.98        3.44      8.74 o 
  -9  18   3      242.96      224.01     34.58 o 
  -8  18   3       62.25       79.42     12.47 o 
  -7  18   3      206.27      191.95     10.59 o 
  -6  18   3       26.97       34.31      8.75 o 
  -5  18   3        0.42       -5.71      5.71 o 
  -4  18   3     1775.17     1713.37     29.36 o 
  -3  18   3      626.99      617.57     12.54 o 
  -2  18   3      224.98      217.28      6.44 o 
  -1  18   3      325.57      292.88     10.61 o 
   0  18   3       81.25      116.26      8.87 o 
   1  18   3        0.45       -1.64      3.98 o 
   2  18   3      328.89      342.51      9.82 o 
   3  18   3      244.28      248.51     10.28 o 
   4  18   3      452.38      435.76     17.76 o 
   5  18   3     1380.63     1300.69     35.11 o 
   6  18   3      123.61      149.28     15.05 o 
   7  18   3        1.61        1.98      5.99 o 
   8  18   3        0.11       -7.97      7.97 o 
   9  18   3       83.38      105.82     16.30 o 
 -10  19   3      251.72      287.71     39.47 o 
  -9  19   3      383.38      374.20     22.85 o 
  -8  19   3       39.65       43.64     11.67 o 
  -7  19   3       66.68       87.92     12.09 o 
  -6  19   3       15.71        9.89      6.03 o 
  -5  19   3      217.01      215.73     21.97 o 
  -4  19   3       53.75       70.48      9.47 o 
  -3  19   3      291.03      300.54     11.88 o 
  -2  19   3      369.00      387.45     12.87 o 
  -1  19   3        5.85        6.83      7.19 o 
   0  19   3        0.24        3.37      4.26 o 
   1  19   3      751.48      783.41     17.98 o 
   2  19   3      722.45      752.45     16.07 o 
   3  19   3       41.80       40.98      5.50 o 
   4  19   3       56.47       47.52     16.59 o 
   5  19   3      787.05      746.21     36.21 o 
   6  19   3      392.95      402.90     20.58 o 
   7  19   3       93.60       72.56     19.64 o 
   8  19   3       48.70       67.81     13.69 o 
   9  19   3      155.44      106.46     21.42 o 
 -10  20   3       17.16       24.04     12.96 o 
  -9  20   3        0.13        1.25      9.05 o 
  -8  20   3      226.21      289.10     20.26 o 
  -7  20   3      136.28      124.81     28.41 o 
  -6  20   3       72.92       82.00     20.64 o 
  -5  20   3      149.79      136.61     12.74 o 
  -4  20   3      547.87      499.92     18.99 o 
  -3  20   3        0.52        1.62      5.47 o 
  -2  20   3       44.67       50.92      6.65 o 
  -1  20   3        4.24        4.00      6.62 o 
   0  20   3     1269.64     1221.74     23.33 o 
   1  20   3      187.44      170.69      9.45 o 
   2  20   3       71.65       73.89      6.13 o 
   3  20   3       13.18        8.97      3.83 o 
   4  20   3     1750.16     1640.46     30.10 o 
   5  20   3       25.65        9.25      7.17 o 
   6  20   3       55.75       30.88     11.38 o 
   7  20   3      169.58      176.86     17.27 o 
   8  20   3       62.55       60.85     13.00 o 
   9  20   3        0.82       11.09      9.55 o 
 -10  21   3        0.02       22.55     10.77 o 
  -9  21   3       35.19       64.22     12.10 o 
  -8  21   3       62.80       72.66     12.99 o 
  -7  21   3      144.21      150.87     15.66 o 
  -6  21   3      591.95      557.44     22.89 o 
  -5  21   3       66.90       57.60     18.22 o 
  -4  21   3      110.82      104.59     11.16 o 
  -3  21   3      245.02      240.92     11.38 o 
  -2  21   3       11.85        9.42      3.14 o 
  -1  21   3      220.46      228.37     10.56 o 
   0  21   3      846.15      856.77     19.15 o 
   1  21   3       60.70       53.70      7.92 o 
   2  21   3       39.77       39.87      7.67 o 
   3  21   3       62.00       51.63      6.51 o 
   4  21   3       60.78       65.84      7.49 o 
   5  21   3        0.86        7.41      6.62 o 
   6  21   3       55.84       38.94     13.18 o 
   7  21   3       39.44       22.20     10.55 o 
   8  21   3       66.44       60.43     15.75 o 
   9  21   3      125.55      122.93     19.91 o 
  -9  22   3       66.49       65.94     14.51 o 
  -8  22   3       20.00       23.18     11.18 o 
  -7  22   3        2.29       -5.35      8.20 o 
  -6  22   3       13.97        9.46      7.55 o 
  -5  22   3      195.44      200.29     14.59 o 
  -4  22   3      135.12      133.21     12.43 o 
  -3  22   3       99.33       98.63     19.67 o 
  -2  22   3      118.56      140.29      7.39 o 
  -1  22   3      156.10      173.27     10.07 o 
   0  22   3       21.63       21.28      5.73 o 
   1  22   3      112.11      107.58      8.62 o 
   2  22   3       23.07       32.21      8.29 o 
   3  22   3       96.67       85.68      7.54 o 
   4  22   3       62.03       64.40      7.40 o 
   5  22   3       75.37      102.88     22.03 o 
   6  22   3      126.81      110.73     23.65 o 
   7  22   3       38.16       54.81     12.35 o 
   8  22   3        2.88       34.70     10.91 o 
  -9  23   3      136.05      180.64     21.80 o 
  -8  23   3       17.99       -1.63      7.90 o 
  -7  23   3      199.11      202.16     30.15 o 
  -6  23   3       40.33       50.69      9.97 o 
  -5  23   3        1.63        2.37      5.99 o 
  -4  23   3      228.19      233.78     14.78 o 
  -3  23   3      389.43      384.98     17.64 o 
  -2  23   3      575.06      542.10     16.02 o 
  -1  23   3      340.79      317.17     12.44 o 
   0  23   3      360.84      309.42     12.45 o 
   1  23   3       13.24       12.50      5.83 o 
   2  23   3        3.28       -0.55      3.65 o 
   3  23   3       10.77        7.84      4.66 o 
   4  23   3       86.60       50.19      6.92 o 
   5  23   3      117.72      113.90     13.01 o 
   6  23   3      282.21      327.64     19.57 o 
   7  23   3      220.92      269.96     28.42 o 
   8  23   3      592.12      680.43     36.73 o 
  -9  24   3        4.60       12.32      8.85 o 
  -8  24   3        4.25        8.13      9.87 o 
  -7  24   3       20.69        5.41     12.18 o 
  -6  24   3        9.26        8.17     17.77 o 
  -5  24   3        7.17       -1.46      6.53 o 
  -4  24   3       54.91       27.10      8.35 o 
  -3  24   3      133.83      179.41     12.84 o 
  -2  24   3        0.09       -5.42      5.42 o 
  -1  24   3      264.37      279.83     12.24 o 
   0  24   3      229.61      204.11     10.82 o 
   1  24   3      513.03      434.84     16.89 o 
   2  24   3      213.48      186.77     11.36 o 
   3  24   3      242.79      232.51     10.74 o 
   4  24   3      339.65      346.42     13.44 o 
   5  24   3      113.18       84.01     12.44 o 
   6  24   3        0.83       -7.85      9.42 o 
   7  24   3        8.09       -2.59      2.59 o 
  -8  25   3        0.80       -2.12      7.25 o 
  -7  25   3      293.50      302.81     19.46 o 
  -6  25   3       14.14       13.66      9.10 o 
  -5  25   3       98.72      109.53     12.65 o 
  -4  25   3       20.75       36.29      8.78 o 
  -3  25   3       18.01       21.24     11.95 o 
  -2  25   3       45.06       34.58      7.69 o 
  -1  25   3       47.94       34.33      6.62 o 
   0  25   3      232.83      200.52     11.09 o 
   1  25   3      316.34      335.32     29.15 o 
   2  25   3       24.18       16.62      4.66 o 
   3  25   3      334.17      358.43     13.08 o 
   4  25   3      899.58      903.84     28.05 o 
   5  25   3        1.69        8.02      8.48 o 
   6  25   3      405.88      405.34     24.95 o 
   7  25   3       56.61       51.30     12.50 o 
  -8  26   3        0.10       -0.94      5.61 o 
  -7  26   3        0.58       21.10      9.28 o 
  -6  26   3       11.45        6.43      6.50 o 
  -5  26   3       94.72       97.63     16.73 o 
  -4  26   3      386.05      442.42     19.65 o 
  -3  26   3       22.29       26.27      8.86 o 
  -2  26   3        8.90        3.27     15.52 o 
  -1  26   3       73.64       89.41      8.75 o 
   0  26   3       45.85       19.55      6.55 o 
   1  26   3       13.77        9.27      6.43 o 
   2  26   3        6.70       -0.12      9.04 o 
   3  26   3      137.93      154.10     11.99 o 
   4  26   3       20.70       14.48     14.13 o 
   5  26   3       19.23       51.71     21.03 o 
   6  26   3        0.01        8.95      7.60 o 
  -7  27   3       16.97       34.89      8.52 o 
  -6  27   3        1.37       13.00      7.73 o 
  -5  27   3       86.31      109.50     12.26 o 
  -4  27   3      346.51      370.70     25.62 o 
  -3  27   3       16.96       23.00      8.48 o 
  -2  27   3        0.94        0.74      6.91 o 
  -1  27   3        5.12        1.24      7.32 o 
   0  27   3       28.43       22.02      9.93 o 
   1  27   3       17.67       17.41      7.41 o 
   2  27   3      105.83      124.58      9.65 o 
   3  27   3        3.12       -2.19      6.21 o 
   4  27   3       30.93       13.91      8.05 o 
   5  27   3       25.41       39.80     10.77 o 
   6  27   3       46.70       52.92      9.01 o 
  -6  28   3      127.46      165.30     19.18 o 
  -5  28   3        6.56       13.41      8.27 o 
  -4  28   3        6.60       15.22      8.64 o 
  -3  28   3      640.05      610.45     67.21 o 
  -2  28   3        0.35       12.60      6.29 o 
  -1  28   3        0.00        3.36      6.08 o 
   0  28   3        1.95        2.02      5.59 o 
   1  28   3       23.48       19.65      7.44 o 
   2  28   3      162.25      180.41     14.02 o 
   3  28   3      125.48      160.78     10.17 o 
   4  28   3       29.00       27.42     10.85 o 
   5  28   3      183.52      173.23     18.94 o 
  -5  29   3       17.02        9.67      9.57 o 
  -4  29   3        2.08       -7.16      7.83 o 
  -3  29   3      245.39      258.55     15.91 o 
  -2  29   3       35.10       39.69      8.14 o 
  -1  29   3       22.18       10.83      7.09 o 
   0  29   3      281.38      292.79     16.65 o 
   1  29   3      328.95      344.11     16.92 o 
   2  29   3       18.27       16.31      8.99 o 
   3  29   3       35.11       38.28      8.91 o 
   4  29   3        0.47       -8.14      8.14 o 
  -4  30   3      433.16      410.71     23.61 o 
  -3  30   3      390.98      451.60     30.14 o 
  -2  30   3      147.44      196.32     17.52 o 
  -1  30   3      278.20      282.52     16.83 o 
   0  30   3        0.28        7.90      6.39 o 
   1  30   3      269.65      285.56     22.58 o 
   2  30   3       61.21      107.35      8.11 o 
   3  30   3      163.40      212.92     12.14 o 
  -3  31   3       65.94       88.89     13.01 o 
  -2  31   3       85.07       71.47     11.23 o 
  -1  31   3      363.05      414.71     20.53 o 
   0  31   3        5.47       19.44      7.34 o 
   1  31   3        1.74       -6.36      6.60 o 
 -13   0   4      159.75      172.75     15.52 o 
 -12   0   4       14.00        7.56      8.94 o 
 -11   0   4      431.36      420.55     18.52 o 
 -10   0   4      348.24      328.31     16.08 o 
  -9   0   4       31.90       52.89      7.61 o 
  -8   0   4     1409.61     1267.43     19.52 o 
  -7   0   4     2630.35     2726.76     31.74 o 
  -6   0   4      549.83      655.41     11.83 o 
  -5   0   4     1807.97     1805.63     24.19 o 
  -4   0   4     7343.65     7407.93     50.56 o 
  -3   0   4    23768.91    23620.89    157.18 o 
  -2   0   4     5380.53     5595.64     37.26 o 
  -1   0   4    54287.68    54354.71    401.64 o 
   0   0   4     5273.23     5135.97     36.45 o 
   1   0   4     1137.30     1133.57     11.20 o 
   2   0   4     6807.77     7148.48     51.18 o 
   3   0   4     2267.42     2284.21     23.13 o 
   4   0   4      432.18      496.18      8.94 o 
   5   0   4      832.01      966.14     15.92 o 
   6   0   4       78.73       96.68      5.86 o 
   7   0   4     1256.58     1309.00     20.78 o 
   8   0   4      139.54      162.59     12.42 o 
   9   0   4      365.31      204.28     95.08 o 
  10   0   4       81.71       91.86     14.84 o 
  11   0   4       82.57       72.83     12.39 o 
  12   0   4       96.73      158.62     40.33 o 
 -13   1   4      427.72      387.58     21.74 o 
 -12   1   4       27.85       30.29      7.16 o 
 -11   1   4        0.34        1.34      5.66 o 
 -10   1   4      249.24      237.17      9.51 o 
  -9   1   4      635.81      627.01     11.09 o 
  -8   1   4        1.02        4.87      3.60 o 
  -7   1   4      636.36      639.00      9.03 o 
  -6   1   4      198.80      208.63      4.98 o 
  -5   1   4        0.02       -1.78      1.78 o 
  -4   1   4       43.78       47.20      2.89 o 
  -3   1   4      979.63      945.80      6.54 o 
  -2   1   4     7053.79     7084.48     35.13 o 
  -1   1   4    21518.96    20999.63    107.32 o 
   0   1   4     7423.60     7123.68     43.62 o 
   1   1   4       22.95       22.62      1.44 o 
   2   1   4     1490.35     1488.52     10.23 o 
   3   1   4      157.38      165.56      3.91 o 
   4   1   4      147.29      149.41      4.17 o 
   5   1   4        6.06        8.03      2.65 o 
   6   1   4      259.31      260.58      5.99 o 
   7   1   4      509.03      493.78      9.94 o 
   8   1   4     1658.50     1524.47     20.64 o 
   9   1   4        3.04        7.10      6.04 o 
  10   1   4       35.34       20.12      7.03 o 
  11   1   4        1.32       -2.79      8.11 o 
 -13   2   4        8.34        5.73      6.73 o 
 -12   2   4        2.92        5.62      6.69 o 
 -11   2   4        8.43       10.97      6.38 o 
 -10   2   4       64.66       68.38      7.24 o 
  -9   2   4        8.36        8.58      4.78 o 
  -8   2   4      205.08      216.91      6.95 o 
  -7   2   4      286.11      262.15      6.30 o 
  -6   2   4     1062.97     1019.33     11.20 o 
  -5   2   4       86.44       88.46      3.30 o 
  -4   2   4     2461.58     2513.41     14.28 o 
  -3   2   4      771.46      800.06      5.71 o 
  -2   2   4    11343.46    11256.08     54.75 o 
  -1   2   4       53.98       56.62      1.48 o 
   0   2   4    14362.42    13765.12     69.14 o 
   1   2   4     1944.97     1919.40     10.97 o 
   2   2   4      193.30      181.38      3.04 o 
   3   2   4       41.01       40.11      2.24 o 
   4   2   4       67.45       82.12      3.31 o 
   5   2   4      201.80      170.16      4.75 o 
   6   2   4      228.83      202.00      5.48 o 
   7   2   4       83.96       68.49      5.41 o 
   8   2   4      141.11      151.79      8.20 o 
   9   2   4      169.52      162.00     15.48 o 
  10   2   4       47.58       42.02      8.09 o 
  11   2   4       23.32       28.11      6.73 o 
 -13   3   4      130.54      151.29     10.63 o 
 -12   3   4        2.67        1.29      6.67 o 
 -11   3   4       99.75       96.57      7.21 o 
 -10   3   4      215.34      183.30     15.23 o 
  -9   3   4      342.33      318.18      8.89 o 
  -8   3   4      104.41      117.68      5.88 o 
  -7   3   4       12.06       14.44      2.84 o 
  -6   3   4      374.74      390.64      6.73 o 
  -5   3   4     6385.68     6969.01     41.73 o 
  -4   3   4     5728.41     6050.39     32.75 o 
  -3   3   4     3496.49     3457.42     18.36 o 
  -2   3   4    25151.73    25414.71    135.38 o 
  -1   3   4    11457.18    11876.13     68.37 o 
   0   3   4    22028.80    21802.89    114.06 o 
   1   3   4      253.58      298.32      3.85 o 
   2   3   4      337.54      342.55      3.58 o 
   3   3   4       13.49       13.65      1.96 o 
   4   3   4     2359.60     2449.59     18.66 o 
   5   3   4       34.78       35.18      2.92 o 
   6   3   4      273.65      232.86      6.01 o 
   7   3   4     1184.93     1161.47     15.46 o 
   8   3   4       46.61       64.99      6.56 o 
   9   3   4      391.90      397.74     12.44 o 
  10   3   4        9.91        1.58      7.05 o 
  11   3   4        8.07       17.30     10.58 o 
 -13   4   4       11.65       21.69      7.05 o 
 -12   4   4      147.37      156.28     12.74 o 
 -11   4   4      179.95      187.32      9.14 o 
 -10   4   4       14.88       12.16      8.07 o 
  -9   4   4      319.66      304.07      9.30 o 
  -8   4   4      780.27      768.64     12.64 o 
  -7   4   4      272.10      283.71     11.34 o 
  -6   4   4     2118.85     2096.18     23.92 o 
  -5   4   4      164.92      186.06      3.50 o 
  -4   4   4       29.65       51.61      2.14 o 
  -3   4   4       12.36        9.19      1.19 o 
  -2   4   4      588.28      610.94     12.63 o 
  -1   4   4    10608.10    10660.71     80.03 o 
   0   4   4      761.63      722.21      8.52 o 
   1   4   4      120.12      136.00      2.76 o 
   2   4   4     4462.56     4816.72     28.43 o 
   3   4   4     2475.92     2723.89     19.93 o 
   4   4   4      383.42      397.56      4.85 o 
   5   4   4       44.59       53.81      2.89 o 
   6   4   4      195.28      231.54     10.54 o 
   7   4   4     2877.70     2822.55     31.51 o 
   8   4   4        6.87        5.88      4.88 o 
   9   4   4        0.56       -1.85      6.47 o 
  10   4   4       29.46       26.90      8.44 o 
  11   4   4      265.27      270.29     12.68 o 
 -13   5   4       37.38       20.03      9.17 o 
 -12   5   4       94.59      101.42     11.18 o 
 -11   5   4      111.07      123.90     11.77 o 
 -10   5   4       33.72       31.98      5.09 o 
  -9   5   4        2.05       10.90      4.13 o 
  -8   5   4     2130.05     2023.59     21.74 o 
  -7   5   4      461.61      497.96      8.01 o 
  -6   5   4      350.00      352.03      6.20 o 
  -5   5   4      336.64      368.85      5.41 o 
  -4   5   4     3676.39     3842.56     23.31 o 
  -3   5   4       72.33       91.40      2.83 o 
  -2   5   4      714.07      716.42      7.95 o 
  -1   5   4     1338.38     1321.92     16.12 o 
   0   5   4      909.06      878.47      8.19 o 
   1   5   4        6.82        2.21      1.20 o 
   2   5   4     3333.25     3751.65     23.87 o 
   3   5   4      155.25      163.64      3.49 o 
   4   5   4      211.60      242.66      4.66 o 
   5   5   4       95.03      101.01      4.39 o 
   6   5   4     1417.72     1344.55     16.15 o 
   7   5   4      349.96      331.00      8.74 o 
   8   5   4       57.39       60.48      5.51 o 
   9   5   4       19.58       18.38      9.70 o 
  10   5   4        0.45        1.49      7.59 o 
  11   5   4        0.25       10.50     15.10 o 
 -13   6   4      160.27      173.36     15.89 o 
 -12   6   4        6.70       -6.03     11.20 o 
 -11   6   4        4.08        2.01      6.23 o 
 -10   6   4        2.03       -2.33      4.01 o 
  -9   6   4        5.88       -1.10      3.93 o 
  -8   6   4      243.88      254.64      8.78 o 
  -7   6   4       77.70       86.48      5.06 o 
  -6   6   4       14.40       16.03      2.64 o 
  -5   6   4     1207.80     1294.86     15.16 o 
  -4   6   4     6667.02     7129.18     54.92 o 
  -3   6   4       71.39       79.08      2.47 o 
  -2   6   4      621.66      655.99      9.84 o 
  -1   6   4      461.67      486.98      8.40 o 
   0   6   4     1161.51     1097.75     19.43 o 
   1   6   4     2452.73     2588.51     19.70 o 
   2   6   4      191.07      216.69      3.63 o 
   3   6   4     1181.63     1161.48      9.81 o 
   4   6   4       76.41       84.30      3.28 o 
   5   6   4      504.78      437.56      8.37 o 
   6   6   4      393.77      383.13     10.59 o 
   7   6   4      397.79      333.21      8.41 o 
   8   6   4      912.61      877.48     13.61 o 
   9   6   4      333.05      325.06     10.70 o 
  10   6   4      165.29      194.79     15.65 o 
  11   6   4      294.31      323.52     18.47 o 
 -13   7   4       16.36       32.48     11.91 o 
 -12   7   4        0.06       -4.46     10.10 o 
 -11   7   4      484.12      539.67     20.40 o 
 -10   7   4        6.25        2.23      4.37 o 
  -9   7   4       56.26       40.56      5.16 o 
  -8   7   4       40.30       45.58      4.91 o 
  -7   7   4      233.22      224.91      9.09 o 
  -6   7   4      100.92      118.68      5.54 o 
  -5   7   4      546.06      563.89      8.09 o 
  -4   7   4      428.62      450.68      6.64 o 
  -3   7   4        7.27       11.30      2.30 o 
  -2   7   4     1587.59     1675.65     22.49 o 
  -1   7   4      339.51      384.75      8.24 o 
   0   7   4     2115.18     2090.77     23.50 o 
   1   7   4     1417.89     1547.74     13.97 o 
   2   7   4      587.16      648.95      6.24 o 
   3   7   4     1142.03     1115.74      9.71 o 
   4   7   4     2146.35     2234.71     17.54 o 
   5   7   4      594.87      565.66     11.33 o 
   6   7   4      191.43      183.46     12.14 o 
   7   7   4      592.31      537.97     12.29 o 
   8   7   4       42.36       40.17      6.15 o 
   9   7   4       13.54       10.87      9.19 o 
  10   7   4       11.52        1.72     11.63 o 
  11   7   4       35.38       65.09     16.21 o 
 -13   8   4       90.67      101.07     16.28 o 
 -12   8   4      342.42      426.05     28.18 o 
 -11   8   4      232.51      254.99     14.18 o 
 -10   8   4      223.23      225.96     11.29 o 
  -9   8   4      877.76      877.67     16.83 o 
  -8   8   4        0.24        3.25      4.92 o 
  -7   8   4      623.18      560.96     14.57 o 
  -6   8   4      920.67      973.67     14.92 o 
  -5   8   4      585.79      516.02     11.65 o 
  -4   8   4     3633.85     3676.64     29.92 o 
  -3   8   4      281.12      334.03      8.59 o 
  -2   8   4       40.41       41.55      4.02 o 
  -1   8   4     3317.52     3359.53     48.57 o 
   0   8   4     1190.09     1264.89     23.80 o 
   1   8   4      385.49      431.98      8.35 o 
   2   8   4      247.55      286.99      6.04 o 
   3   8   4        3.02        6.60      1.99 o 
   4   8   4      161.60      144.57      5.29 o 
   5   8   4      782.53      765.14     18.04 o 
   6   8   4      858.52      818.60     15.11 o 
   7   8   4      693.98      654.21     14.35 o 
   8   8   4      129.65      115.71      7.58 o 
   9   8   4      206.07      210.53     12.04 o 
  10   8   4       17.07       25.07     17.29 o 
  11   8   4        0.44        6.26     13.69 o 
 -13   9   4      743.58      865.02     30.73 o 
 -12   9   4       80.60      101.88     15.52 o 
 -11   9   4      108.15      133.81     12.62 o 
 -10   9   4        2.57        0.89      7.86 o 
  -9   9   4       98.64      113.60      8.23 o 
  -8   9   4       98.71       68.73      7.60 o 
  -7   9   4      719.31      624.79     15.44 o 
  -6   9   4      271.17      228.14      6.95 o 
  -5   9   4      176.31      242.45      7.49 o 
  -4   9   4     1011.11     1071.92     17.30 o 
  -3   9   4      129.74      129.48      4.38 o 
  -2   9   4      331.99      324.02     11.19 o 
  -1   9   4     1298.58     1364.62     23.13 o 
   0   9   4     1573.80     1768.26     29.15 o 
   1   9   4     3946.79     4432.62     44.60 o 
   2   9   4     1692.99     1837.62     18.57 o 
   3   9   4      118.68      123.66      3.67 o 
   4   9   4      103.43       95.03      4.67 o 
   5   9   4       50.38       57.40      5.93 o 
   6   9   4      613.85      649.42     11.47 o 
   7   9   4       48.12       39.21      5.07 o 
   8   9   4       34.49       33.05      7.89 o 
   9   9   4        1.06        2.60      7.14 o 
  10   9   4       20.39       26.52     14.20 o 
  11   9   4      216.32      289.70     24.51 o 
 -13  10   4      215.43      249.34     20.66 o 
 -12  10   4        9.59        6.03     11.68 o 
 -11  10   4      224.50      251.11     14.87 o 
 -10  10   4      110.40      120.36     11.31 o 
  -9  10   4       15.22       21.01      5.76 o 
  -8  10   4       14.37       10.49      5.50 o 
  -7  10   4      672.10      605.93     18.30 o 
  -6  10   4      492.00      471.99     10.92 o 
  -5  10   4      464.43      487.03      7.36 o 
  -4  10   4     1067.10     1163.35     19.02 o 
  -3  10   4       64.51       72.15      4.96 o 
  -2  10   4      247.19      267.31     17.51 o 
  -1  10   4       14.64       24.34      2.76 o 
   0  10   4      735.19      862.83     19.42 o 
   1  10   4      402.93      382.89     22.53 o 
   2  10   4       96.91      112.84      7.66 o 
   3  10   4      997.17      924.73      9.49 o 
   4  10   4      237.87      242.93      6.09 o 
   5  10   4      309.95      300.35      9.48 o 
   6  10   4     2521.24     2443.41     30.29 o 
   7  10   4      660.43      626.42     16.23 o 
   8  10   4      124.99      122.20     10.70 o 
   9  10   4       24.84       44.67      8.98 o 
  10  10   4       42.39       63.19     11.61 o 
  11  10   4      261.23      297.65     49.92 o 
 -12  11   4      155.09      148.11     17.04 o 
 -11  11   4      409.32      408.71     17.11 o 
 -10  11   4       31.34       35.99      9.34 o 
  -9  11   4      532.37      475.29     16.43 o 
  -8  11   4      238.81      240.02     19.61 o 
  -7  11   4     1140.97     1024.53     58.32 o 
  -6  11   4        6.38        5.65      3.08 o 
  -5  11   4        2.05        4.37      2.40 o 
  -4  11   4       73.24      102.79      4.57 o 
  -3  11   4      503.71      498.73     13.23 o 
  -2  11   4      403.73      413.64     18.16 o 
  -1  11   4      607.86      616.01     10.82 o 
   0  11   4     2413.86     2437.72     46.00 o 
   1  11   4      367.30      359.62     13.10 o 
   2  11   4     3879.54     4040.36     42.68 o 
   3  11   4      191.15      171.66      8.11 o 
   4  11   4      208.30      187.86      7.01 o 
   5  11   4      396.68      401.18     10.95 o 
   6  11   4      423.58      426.46     11.66 o 
   7  11   4       17.43       17.77      5.50 o 
   8  11   4       27.67       33.46      8.10 o 
   9  11   4        2.27        2.94      7.11 o 
  10  11   4       65.88       82.79     12.58 o 
  11  11   4       50.11       55.30     17.50 o 
 -12  12   4        0.33       -1.62     12.70 o 
 -11  12   4      165.43      165.46     14.10 o 
 -10  12   4        4.29        9.86      9.79 o 
  -9  12   4        5.57        0.25      8.23 o 
  -8  12   4      206.21      172.43     12.47 o 
  -7  12   4      168.79      140.33     10.59 o 
  -6  12   4      653.00      704.02     18.62 o 
  -5  12   4     1240.91     1175.37     15.23 o 
  -4  12   4      445.28      514.08      9.10 o 
  -3  12   4      176.90      216.26     16.57 o 
  -2  12   4     1843.91     2065.02     28.40 o 
  -1  12   4       12.31        6.02      1.98 o 
   0  12   4     1330.40     1466.74     28.52 o 
   1  12   4       56.65       39.24      4.44 o 
   2  12   4       29.97       49.20      6.14 o 
   3  12   4      299.67      350.08      9.32 o 
   4  12   4       14.29       14.97      4.29 o 
   5  12   4      280.09      282.28     11.91 o 
   6  12   4      121.74      124.29      8.44 o 
   7  12   4       59.97       54.08      6.64 o 
   8  12   4       25.83       21.70      7.48 o 
   9  12   4        1.21        3.02      7.08 o 
  10  12   4       30.74       39.91     10.61 o 
  11  12   4       35.13       63.81     25.32 o 
 -12  13   4        1.52      -15.19     30.17 o 
 -11  13   4        0.36       -6.07      8.97 o 
 -10  13   4      283.93      303.71     19.72 o 
  -9  13   4       58.79       66.21     12.14 o 
  -8  13   4       10.96       21.76      6.96 o 
  -7  13   4      633.25      606.43     31.40 o 
  -6  13   4      294.18      292.20      9.62 o 
  -5  13   4       56.97       54.63      3.62 o 
  -4  13   4      295.55      290.94      7.24 o 
  -3  13   4     2403.98     2496.19     32.97 o 
  -2  13   4      859.78      908.10     14.91 o 
  -1  13   4      188.28      187.49      5.27 o 
   0  13   4      353.52      428.32     13.92 o 
   1  13   4     1076.34     1101.05     19.47 o 
   2  13   4      399.78      405.81     15.23 o 
   3  13   4      145.46      141.81      8.25 o 
   4  13   4       53.15       69.60      5.04 o 
   5  13   4       61.53       72.01      7.04 o 
   6  13   4       94.66       86.90      7.61 o 
   7  13   4      323.82      299.27     12.32 o 
   8  13   4       93.88       71.34     11.27 o 
   9  13   4       14.30       16.55      8.11 o 
  10  13   4        0.12       -6.88     18.07 o 
 -12  14   4       28.16       24.70     17.42 o 
 -11  14   4      106.46      132.56     15.53 o 
 -10  14   4       70.40       80.79     21.23 o 
  -9  14   4      203.84      224.60     19.49 o 
  -8  14   4       12.65       25.86      7.92 o 
  -7  14   4      109.85      121.46      9.97 o 
  -6  14   4      343.55      337.03     10.09 o 
  -5  14   4      450.23      420.12     10.12 o 
  -4  14   4      312.20      352.59     16.92 o 
  -3  14   4      371.42      354.74      9.76 o 
  -2  14   4       23.63       24.85      3.28 o 
  -1  14   4      981.23      990.58     22.38 o 
   0  14   4        0.05        3.74      4.09 o 
   1  14   4        3.87        8.57      3.42 o 
   3  14   4      335.17      380.12     12.11 o 
   4  14   4      672.93      649.32     13.63 o 
   5  14   4        6.81        7.16      4.98 o 
   6  14   4      504.45      482.58     15.15 o 
   7  14   4       71.63       87.92      9.25 o 
   8  14   4      261.67      214.05     30.92 o 
   9  14   4       46.56       63.24     10.73 o 
  10  14   4        0.40      -11.64     12.05 o 
 -12  15   4      213.40      194.31     19.07 o 
 -11  15   4      150.86      131.68     15.47 o 
 -10  15   4      189.13      148.82     17.29 o 
  -9  15   4      512.14      508.28     24.65 o 
  -8  15   4        0.00        4.53      5.57 o 
  -7  15   4        1.11        3.78      5.38 o 
  -6  15   4      219.48      212.71     12.90 o 
  -5  15   4      889.62      881.39     15.65 o 
  -4  15   4       46.12       53.87      7.34 o 
  -3  15   4       36.23       30.41      4.25 o 
  -2  15   4      518.81      528.18     10.77 o 
  -1  15   4      256.19      261.06     16.35 o 
   0  15   4      122.61      162.57     28.88 o 
   1  15   4      517.77      554.50     20.91 o 
   2  15   4      126.72      116.91      6.99 o 
   3  15   4       63.35       80.61     10.01 o 
   4  15   4       19.70       37.72     12.16 o 
   5  15   4      186.82      178.03      9.16 o 
   6  15   4      994.99      951.36     21.50 o 
   7  15   4        1.92       -1.73     10.63 o 
   8  15   4       11.58       22.69     11.76 o 
   9  15   4       15.31        7.52     10.83 o 
  10  15   4      323.19      320.91     25.22 o 
 -11  16   4      188.25      197.00     17.96 o 
 -10  16   4      120.03      153.66     45.65 o 
  -9  16   4      486.04      478.28     55.71 o 
  -8  16   4       32.54       36.19      8.20 o 
  -7  16   4       24.23       14.00      5.54 o 
  -6  16   4      354.55      306.21     11.94 o 
  -5  16   4      505.12      503.45     83.26 o 
  -4  16   4      660.24      716.99     19.55 o 
  -3  16   4      359.86      316.32      9.38 o 
  -2  16   4      100.25      118.41      5.50 o 
  -1  16   4     1944.66     1978.80     36.55 o 
   0  16   4      252.52      274.65     12.25 o 
   1  16   4       33.61       27.91      5.74 o 
   2  16   4      459.12      447.73     10.65 o 
   3  16   4      116.85      107.50     15.52 o 
   4  16   4     1354.22     1320.97     26.09 o 
   5  16   4      191.88      166.86     14.47 o 
   6  16   4      187.15      174.47     10.26 o 
   7  16   4       99.21       88.62     13.06 o 
   8  16   4        2.33       -8.43      8.43 o 
   9  16   4       70.90       49.92     18.43 o 
  10  16   4       58.60       36.65     13.78 o 
 -11  17   4       10.93       -5.07     10.06 o 
 -10  17   4       90.70       98.16     15.77 o 
  -9  17   4        1.85      -11.71     14.35 o 
  -8  17   4       34.22       28.08      8.02 o 
  -7  17   4      175.09      164.82     13.49 o 
  -6  17   4      252.85      244.17      9.90 o 
  -5  17   4        1.10        1.17      2.90 o 
  -4  17   4        0.03        8.39      5.88 o 
  -3  17   4      199.73      235.21      8.65 o 
  -2  17   4       65.16       70.16      7.30 o 
  -1  17   4      401.44      408.88     14.64 o 
   0  17   4      198.56      209.15     11.27 o 
   1  17   4      294.81      285.90     11.17 o 
   2  17   4      359.14      305.10     17.34 o 
   3  17   4       13.74        6.21      4.23 o 
   4  17   4      174.21      151.78     16.67 o 
   5  17   4       15.89       28.82      8.32 o 
   6  17   4       42.78       26.05      8.77 o 
   7  17   4       40.40       21.20     10.03 o 
   8  17   4       77.09       74.90     14.01 o 
   9  17   4        4.14       14.91      9.89 o 
 -11  18   4       27.94       52.91     15.55 o 
 -10  18   4      152.34      170.85     18.45 o 
  -9  18   4       34.79       32.71     10.93 o 
  -8  18   4       12.64       23.63      9.43 o 
  -7  18   4        0.18       -4.69      5.85 o 
  -6  18   4      151.18      133.22     13.32 o 
  -5  18   4      264.61      217.72     23.09 o 
  -4  18   4     1406.51     1460.24     43.72 o 
  -3  18   4      126.16      144.06      7.41 o 
  -2  18   4      160.24      170.36      8.96 o 
  -1  18   4      608.38      597.16     22.85 o 
   0  18   4       16.86       22.77      5.36 o 
   1  18   4      155.72      190.55      9.73 o 
   2  18   4       69.06       65.42     11.87 o 
   3  18   4      131.33      117.54      8.36 o 
   4  18   4        6.46       11.75      5.11 o 
   5  18   4      801.49      700.66     41.16 o 
   6  18   4      106.81       90.82     12.84 o 
   7  18   4       14.72       25.23      9.52 o 
   8  18   4      173.55      150.28     17.78 o 
   9  18   4       19.68        7.15     10.52 o 
 -11  19   4       27.69       34.87     13.75 o 
 -10  19   4       26.49       36.87     11.93 o 
  -9  19   4       83.91       83.73     25.26 o 
  -8  19   4       10.95       24.21     10.03 o 
  -7  19   4      507.46      497.28     21.52 o 
  -6  19   4      684.92      637.80     23.66 o 
  -5  19   4      411.70      384.11     22.55 o 
  -4  19   4       11.43       11.31      5.29 o 
  -3  19   4      139.60      129.71      9.33 o 
  -2  19   4      185.05      197.92      7.87 o 
  -1  19   4       12.74       10.65      6.79 o 
   0  19   4        8.89        9.21      5.01 o 
   1  19   4      614.18      551.68     15.60 o 
   2  19   4      565.93      491.12     14.60 o 
   3  19   4      496.02      460.83     13.90 o 
   4  19   4       72.96       77.19      8.01 o 
   5  19   4       72.56       64.66     10.55 o 
   6  19   4       83.88       95.67     13.46 o 
   7  19   4       86.74       96.10     14.05 o 
   8  19   4        5.00        5.18     17.17 o 
   9  19   4      259.11      297.20     30.52 o 
 -10  20   4       61.76       71.61     17.56 o 
  -9  20   4       67.57       91.46     14.45 o 
  -8  20   4       52.37       70.35     12.48 o 
  -7  20   4        0.16        5.66      7.98 o 
  -6  20   4       17.50        3.91      7.57 o 
  -5  20   4       97.84       91.44     27.55 o 
  -4  20   4      546.22      501.50     19.31 o 
  -3  20   4      778.27      778.21     19.05 o 
  -2  20   4      711.27      741.35     22.96 o 
  -1  20   4      133.10      144.09      9.10 o 
   0  20   4        3.12        4.55      5.00 o 
   1  20   4       27.81       32.25      6.07 o 
   2  20   4        2.76       -0.17      4.07 o 
   3  20   4       28.80       27.20      5.26 o 
   4  20   4       12.96       14.87      4.86 o 
   5  20   4       27.80       37.04      9.02 o 
   6  20   4        8.60       13.26     11.61 o 
   7  20   4        2.43        7.89      8.55 o 
   8  20   4       17.93        3.37     22.54 o 
   9  20   4      127.68      141.71     21.78 o 
 -10  21   4       79.27       65.99     13.89 o 
  -9  21   4       22.48       25.46     11.07 o 
  -8  21   4       26.00       29.21     10.50 o 
  -7  21   4      169.75      150.23     15.50 o 
  -6  21   4      242.41      181.43     65.71 o 
  -5  21   4      533.38      512.59     20.69 o 
  -4  21   4       26.23       34.58      9.05 o 
  -3  21   4      390.95      368.19     13.85 o 
  -2  21   4      717.50      689.80     16.23 o 
  -1  21   4     1401.27     1388.48     26.50 o 
   0  21   4        0.01        1.84      9.15 o 
   1  21   4       18.04       22.74      5.71 o 
   2  21   4        1.24        4.80      3.63 o 
   3  21   4        4.11        5.06      4.32 o 
   4  21   4       12.28        5.42      4.23 o 
   5  21   4        2.36        4.96     15.03 o 
   6  21   4      196.69      164.56     28.98 o 
   7  21   4        1.48        7.73     14.59 o 
   8  21   4        0.28        3.03      9.55 o 
 -10  22   4      356.64      416.70     30.04 o 
  -9  22   4        0.35        6.55      9.58 o 
  -8  22   4      152.64      159.42     24.94 o 
  -7  22   4       27.91       27.97     12.21 o 
  -6  22   4        2.12       -4.22     10.34 o 
  -5  22   4        0.24       11.34      6.73 o 
  -4  22   4        1.00        8.41      6.11 o 
  -3  22   4      326.51      332.16     13.50 o 
  -2  22   4       35.86       37.09      4.13 o 
  -1  22   4        0.54        4.31      5.14 o 
   0  22   4       64.19       88.76      8.34 o 
   1  22   4      106.65      103.79     14.15 o 
   2  22   4        2.11        1.12      3.74 o 
   3  22   4       17.25       12.96      4.76 o 
   4  22   4      448.67      447.65     15.27 o 
   5  22   4       76.55       85.92     11.14 o 
   6  22   4       98.17       81.65     27.13 o 
   7  22   4       92.69       89.05     14.24 o 
   8  22   4      213.46      256.39     26.19 o 
  -9  23   4      458.00      489.09     32.19 o 
  -8  23   4      119.69      118.27     15.59 o 
  -7  23   4       13.49       25.57      8.52 o 
  -6  23   4       17.49       20.08      8.07 o 
  -5  23   4      126.50      129.52     13.04 o 
  -4  23   4       52.00       59.10      9.58 o 
  -3  23   4      427.12      421.07     22.47 o 
  -2  23   4        0.00       -0.58      6.12 o 
  -1  23   4      185.41      171.37     10.36 o 
   0  23   4        9.93        7.60      5.30 o 
   1  23   4       31.57       36.92      7.34 o 
   2  23   4       51.61       38.70      5.76 o 
   3  23   4       76.78       79.33      7.46 o 
   4  23   4       14.33       10.48      5.51 o 
   5  23   4       11.03       -0.11      6.63 o 
   6  23   4      200.16      205.81     18.33 o 
   7  23   4      177.67      193.52     21.79 o 
  -9  24   4        1.18       10.56      7.57 o 
  -8  24   4       98.81      107.65     18.39 o 
  -7  24   4       10.10        0.66      2.61 o 
  -6  24   4      331.70      307.87     18.53 o 
  -5  24   4      808.71      802.88     27.00 o 
  -4  24   4      150.90      184.01     14.83 o 
  -3  24   4        0.53        0.10      6.22 o 
  -2  24   4      865.06      904.92     31.48 o 
  -1  24   4      339.49      315.51     13.39 o 
   0  24   4      100.36      119.08      9.65 o 
   1  24   4       73.07       58.18      5.60 o 
   2  24   4       76.41       81.12      7.18 o 
   3  24   4      206.94      175.99      9.96 o 
   4  24   4      487.05      469.77     21.50 o 
   5  24   4      112.27      142.45     20.34 o 
   6  24   4        0.03        5.51      6.52 o 
   7  24   4        1.11        1.00      8.05 o 
  -8  25   4        2.73        1.05      7.37 o 
  -7  25   4       15.17       -5.01      7.34 o 
  -6  25   4        4.58       23.11      7.90 o 
  -5  25   4        0.14        5.71     13.31 o 
  -4  25   4      307.71      295.39     16.87 o 
  -3  25   4        6.72       11.24     16.59 o 
  -2  25   4      196.04      213.61     11.90 o 
  -1  25   4      227.99      255.23     12.76 o 
   0  25   4      128.53      125.48     11.47 o 
   1  25   4      116.64      101.89      7.56 o 
   2  25   4      171.83      174.19     17.44 o 
   3  25   4       62.15       69.84      8.81 o 
   4  25   4       55.04       61.06     12.78 o 
   5  25   4       17.62       21.96     11.35 o 
   6  25   4      172.07      178.41     18.61 o 
  -8  26   4      179.36      194.04     22.12 o 
  -7  26   4        8.11        8.79      7.72 o 
  -6  26   4        5.92       17.77      6.71 o 
  -5  26   4        3.49        2.01      7.35 o 
  -4  26   4      996.85      983.79     32.98 o 
  -3  26   4      153.95      170.97     19.01 o 
  -2  26   4      198.43      215.29     14.43 o 
  -1  26   4        2.92        9.99      8.51 o 
   0  26   4        1.97       15.41      6.91 o 
   1  26   4      437.17      411.25     11.69 o 
   2  26   4      103.05      103.88      8.17 o 
   3  26   4       43.13       46.02      7.26 o 
   4  26   4       12.80       20.76      5.69 o 
   5  26   4       82.78      101.25     15.86 o 
   6  26   4      107.08      131.35     16.35 o 
  -7  27   4       18.83       41.47      9.94 o 
  -6  27   4        2.00       19.61      8.17 o 
  -5  27   4      301.95      292.63     18.03 o 
  -4  27   4        8.11       13.52      8.88 o 
  -3  27   4      228.75      257.62     15.97 o 
  -2  27   4       19.56       11.48      7.17 o 
  -1  27   4      103.83      101.88      9.82 o 
   0  27   4       20.84       12.72     14.60 o 
   1  27   4      114.00      132.96      7.66 o 
   2  27   4      236.53      241.93     10.66 o 
   3  27   4        0.08       -3.92      9.39 o 
   4  27   4        0.81       19.39      9.63 o 
   5  27   4      219.99      227.61     19.94 o 
  -6  28   4       41.56       56.56     11.46 o 
  -5  28   4      118.15      132.18     14.32 o 
  -4  28   4      128.23      166.21     15.02 o 
  -3  28   4       18.75       25.30     14.60 o 
  -2  28   4       77.27       87.56     23.91 o 
  -1  28   4      165.85      169.65     12.67 o 
   0  28   4      326.90      333.54     18.69 o 
   1  28   4       30.30       36.89      5.51 o 
   2  28   4      334.53      366.36     12.94 o 
   3  28   4      317.42      355.01     13.79 o 
   4  28   4      349.91      376.19     22.99 o 
  -5  29   4        3.63       -7.10      7.10 o 
  -4  29   4       26.28       26.71      9.77 o 
  -3  29   4       72.96       49.93     10.28 o 
  -2  29   4       11.05       25.85      9.84 o 
  -1  29   4        7.18        4.92      8.04 o 
   0  29   4      218.58      261.07     15.36 o 
   1  29   4       68.78       85.19     11.45 o 
   2  29   4       57.21       53.12      9.74 o 
   3  29   4        8.13        4.67      5.33 o 
   4  29   4       36.14       30.53     11.45 o 
  -4  30   4        0.16       -4.24      9.03 o 
  -3  30   4      116.81      135.97     14.01 o 
  -2  30   4        0.06       -7.84      7.84 o 
  -1  30   4        1.81        5.38      6.71 o 
   0  30   4       84.86      103.16     11.83 o 
   1  30   4        4.05        5.80      7.19 o 
   2  30   4       98.18       86.86     17.16 o 
  -2  31   4       21.82       24.33      9.24 o 
  -1  31   4      180.40      229.15     16.56 o 
   0  31   4       36.83       39.83      9.95 o 
   1  31   4        0.29        7.33      7.58 o 
 -13   1   5        0.14       -0.86      6.86 o 
 -12   1   5        0.12        1.24      6.19 o 
 -11   1   5      143.90      109.67      8.45 o 
 -10   1   5        2.58        4.34      5.01 o 
  -9   1   5       11.13       20.62      5.44 o 
  -8   1   5      219.67      216.14      6.59 o 
  -7   1   5        0.53       -2.73      2.73 o 
  -6   1   5      610.79      606.82      7.90 o 
  -5   1   5     2230.27     2175.55     15.38 o 
  -4   1   5      133.26      138.94      3.22 o 
  -3   1   5     5269.20     5398.59     30.17 o 
  -2   1   5     2499.99     2516.47     15.69 o 
  -1   1   5      196.17      166.43      3.27 o 
   0   1   5     1292.79     1244.70      8.91 o 
   1   1   5      223.01      218.32      4.28 o 
   2   1   5     2147.83     2237.70     15.10 o 
   3   1   5      292.96      316.13      5.70 o 
   4   1   5       65.57       78.47      3.32 o 
   5   1   5     1107.30     1023.44     10.45 o 
   6   1   5      592.96      565.91      8.56 o 
   7   1   5       16.43       26.35      4.56 o 
   8   1   5       67.64       75.85      7.09 o 
   9   1   5      178.18      180.73     10.66 o 
  10   1   5        2.03       -0.64      7.66 o 
  11   1   5        5.88        5.66      7.14 o 
 -13   2   5      216.94      238.37     11.81 o 
 -12   2   5      113.13      110.00      9.08 o 
 -11   2   5        6.95        8.13      6.12 o 
 -10   2   5       59.44       63.56      6.11 o 
  -9   2   5     1053.20      955.10     15.08 o 
  -8   2   5      421.40      450.89      8.63 o 
  -7   2   5      289.43      270.29      6.05 o 
  -6   2   5      580.82      597.63     12.03 o 
  -5   2   5     3464.77     3688.15     23.28 o 
  -4   2   5      227.11      207.08      3.31 o 
  -3   2   5     2972.00     3060.96     16.29 o 
  -2   2   5       41.15       51.47      1.64 o 
  -1   2   5     1108.52     1052.04      6.54 o 
   0   2   5        1.40        0.90      1.12 o 
   1   2   5        4.53        4.65      1.20 o 
   2   2   5        0.04        0.39      1.35 o 
   3   2   5      145.26      163.77      3.99 o 
   4   2   5        0.00        0.98      2.13 o 
   5   2   5       31.31       37.99      3.24 o 
   6   2   5        4.99        5.48      5.23 o 
   7   2   5      670.51      647.06     18.93 o 
   8   2   5      254.68      222.47      9.22 o 
   9   2   5       12.64       14.32      6.52 o 
  10   2   5       48.27       41.95     11.50 o 
  11   2   5       37.63       44.69      8.81 o 
 -13   3   5      216.56      260.75     12.05 o 
 -12   3   5       15.09        7.27      6.70 o 
 -11   3   5       10.98       15.38      5.51 o 
 -10   3   5      139.48      150.04      7.90 o 
  -9   3   5      464.94      422.32     12.49 o 
  -8   3   5      119.36      118.47      6.38 o 
  -7   3   5      108.79      109.84      4.51 o 
  -6   3   5     1026.25     1009.30      9.93 o 
  -5   3   5     2725.86     2856.53     18.55 o 
  -4   3   5       30.29       20.37      1.46 o 
  -3   3   5     5082.82     5320.01     27.19 o 
  -2   3   5      187.01      177.97      2.90 o 
  -1   3   5      249.11      247.38      3.20 o 
   0   3   5      262.10      249.25      3.55 o 
   1   3   5      478.32      495.49      4.15 o 
   2   3   5      219.10      206.86      3.18 o 
   3   3   5       10.33       14.34      1.99 o 
   4   3   5       99.68      113.32      3.78 o 
   5   3   5      855.13      858.31     11.39 o 
   6   3   5      973.00     1004.57     14.31 o 
   7   3   5     1895.46     1714.82     22.44 o 
   8   3   5        7.34       10.69      6.08 o 
   9   3   5       44.78       47.86     10.41 o 
  10   3   5      139.92      141.38     10.88 o 
  11   3   5      254.43      284.73     13.39 o 
 -13   4   5      115.74      126.39      9.54 o 
 -12   4   5        4.00        9.39      6.65 o 
 -11   4   5      248.25      273.27     10.26 o 
 -10   4   5       67.74       74.19      6.41 o 
  -9   4   5       30.98       23.21      4.64 o 
  -8   4   5       24.64       15.80      4.32 o 
  -7   4   5      131.41      154.67      4.69 o 
  -6   4   5      302.29      277.59      5.52 o 
  -5   4   5      247.32      266.87      4.03 o 
  -4   4   5     1099.04     1188.67      9.73 o 
  -3   4   5       13.63        7.46      1.29 o 
  -2   4   5      627.54      588.57      5.63 o 
  -1   4   5        0.46       -1.53      1.53 o 
   0   4   5     1877.73     1825.66     13.57 o 
   1   4   5      757.52      773.82      6.30 o 
   2   4   5       15.21       16.90      2.00 o 
   3   4   5     2545.38     2926.16     20.03 o 
   4   4   5      902.12      950.97      8.58 o 
   5   4   5        1.48        0.50      2.71 o 
   6   4   5     1815.16     1690.21     19.71 o 
   7   4   5      562.18      513.07     11.34 o 
   8   4   5     1015.16      967.07     17.83 o 
   9   4   5      116.91      111.96      9.59 o 
  10   4   5      103.65      104.27      9.69 o 
  11   4   5       68.07       76.52     19.08 o 
 -13   5   5      245.55      259.81     19.28 o 
 -12   5   5       89.93       97.50      9.01 o 
 -11   5   5      133.73      132.28      9.16 o 
 -10   5   5       24.00       21.69      5.13 o 
  -9   5   5      112.40      124.52      6.38 o 
  -8   5   5        5.86       -3.67      3.67 o 
  -7   5   5        6.23        1.41      2.86 o 
  -6   5   5       39.09       43.70      3.54 o 
  -5   5   5       25.45       47.75      2.49 o 
  -4   5   5     2360.58     2411.02     16.81 o 
  -3   5   5      160.14      164.88      2.96 o 
  -2   5   5    13926.87    14019.00     85.01 o 
  -1   5   5     3347.26     3299.02     28.76 o 
   0   5   5      539.05      525.57      5.66 o 
   1   5   5       41.02       47.58      2.23 o 
   2   5   5     3369.13     3647.25     25.23 o 
   3   5   5      569.04      564.36      6.71 o 
   4   5   5      397.30      493.33      7.10 o 
   5   5   5      213.14      233.78      5.63 o 
   6   5   5       34.50       41.02      5.02 o 
   7   5   5       58.44       52.62      5.94 o 
   8   5   5       42.48       40.43      5.74 o 
   9   5   5        7.06       17.27      6.70 o 
  10   5   5       25.66       30.71     11.48 o 
  11   5   5       16.04       13.24     10.84 o 
 -13   6   5      142.69      165.01     20.55 o 
 -12   6   5      292.40      302.31     17.38 o 
 -11   6   5      247.28      250.30     12.37 o 
 -10   6   5       90.86       80.64      5.71 o 
  -9   6   5      264.91      283.11      8.40 o 
  -8   6   5     1740.92     1785.18     21.80 o 
  -7   6   5       85.52       85.53      4.68 o 
  -6   6   5       61.48       78.68      3.36 o 
  -5   6   5       20.48       15.49      3.12 o 
  -4   6   5     7496.15     7941.69     53.91 o 
  -3   6   5      839.47      860.28      7.97 o 
  -2   6   5        1.34        6.80      2.12 o 
  -1   6   5      380.02      377.83      5.69 o 
   0   6   5      196.83      190.66      3.83 o 
   1   6   5        2.52        3.58      1.39 o 
   2   6   5      961.24     1063.77      8.68 o 
   3   6   5       43.05       50.91      2.61 o 
   4   6   5        0.97        2.53      2.23 o 
   5   6   5     1661.25     1616.92     16.86 o 
   6   6   5     4226.76     4076.65     38.84 o 
   7   6   5       69.14       60.52      6.70 o 
   8   6   5        7.41       11.68      4.32 o 
   9   6   5       81.90       95.82     12.52 o 
  10   6   5      128.06      145.09     14.78 o 
  11   6   5      111.70      124.85     14.27 o 
 -13   7   5       12.99        4.36     11.83 o 
 -12   7   5        0.09       -4.69     10.31 o 
 -11   7   5        8.14        3.68      7.58 o 
 -10   7   5        6.79        9.77      4.70 o 
  -9   7   5      885.21      802.38     13.32 o 
  -8   7   5      156.72      147.92      7.01 o 
  -7   7   5      223.95      217.51      7.10 o 
  -6   7   5      289.46      317.86      7.76 o 
  -5   7   5      441.23      390.81      6.34 o 
  -4   7   5     2433.41     2561.51     18.77 o 
  -3   7   5       47.83       56.03      3.24 o 
  -2   7   5     2720.13     2759.68     22.40 o 
  -1   7   5      702.41      731.00     10.27 o 
   0   7   5     4139.26     4336.50     35.73 o 
   1   7   5     5431.64     5820.03     40.83 o 
   2   7   5       48.76       67.18      2.56 o 
   3   7   5       18.35       39.34      2.60 o 
   4   7   5      182.53      196.81      5.45 o 
   5   7   5     1194.98     1104.26     15.76 o 
   6   7   5     1373.27     1356.04     18.81 o 
   7   7   5      168.29      157.75      8.13 o 
   8   7   5       11.55       14.89      6.44 o 
   9   7   5      300.52      320.73     15.00 o 
  10   7   5        3.08        0.91     10.78 o 
  11   7   5       22.65       32.47     14.26 o 
 -13   8   5       13.37       12.81     14.79 o 
 -12   8   5      186.24      215.51     18.14 o 
 -11   8   5       26.21       27.47     11.33 o 
 -10   8   5      223.28      222.42     13.51 o 
  -9   8   5       33.33       34.06      6.24 o 
  -8   8   5       87.68       93.29      8.62 o 
  -7   8   5       66.35      104.02      5.49 o 
  -6   8   5      118.66      118.14      5.69 o 
  -5   8   5     1439.30     1441.55     14.06 o 
  -4   8   5       40.66       59.47      5.24 o 
  -3   8   5      718.85      690.63     11.12 o 
  -2   8   5     9003.46     9475.29     79.84 o 
  -1   8   5     1280.85     1349.31     21.93 o 
   0   8   5      105.34      107.74      4.13 o 
   1   8   5     1383.67     1382.67     13.47 o 
   2   8   5      215.74      224.12      3.93 o 
   3   8   5     1159.86     1248.28     10.14 o 
   4   8   5      435.21      438.06      9.62 o 
   5   8   5       53.03       58.71      5.33 o 
   6   8   5      223.13      224.57      8.57 o 
   7   8   5      391.88      387.87     17.34 o 
   8   8   5       55.69       50.55      7.27 o 
   9   8   5       92.48       54.76      8.80 o 
  10   8   5        3.90       11.02     13.51 o 
  11   8   5       10.90        5.72     15.14 o 
 -13   9   5        8.00        4.84     12.94 o 
 -12   9   5       29.69       48.68     13.59 o 
 -11   9   5        1.20        7.06      8.54 o 
 -10   9   5      249.64      269.23     15.39 o 
  -9   9   5        3.52        5.50      5.20 o 
  -8   9   5     2862.27     2739.60     33.16 o 
  -7   9   5      837.60      729.15     16.75 o 
  -6   9   5      802.54      814.43     14.89 o 
  -5   9   5      206.64      227.82      5.99 o 
  -4   9   5      610.71      634.69      8.75 o 
  -3   9   5     7882.79     8636.79     73.12 o 
  -2   9   5        1.66        3.42      2.44 o 
  -1   9   5      447.20      460.20     18.54 o 
   0   9   5      540.74      564.44     13.54 o 
   1   9   5     2875.76     3122.57     27.52 o 
   2   9   5       30.81       29.16      2.19 o 
   3   9   5       19.50       12.57      2.23 o 
   4   9   5      102.58      105.82      5.68 o 
   5   9   5      196.28      178.78      7.78 o 
   6   9   5      332.00      298.77      8.97 o 
   7   9   5      261.89      258.80      9.31 o 
   8   9   5      179.52      161.07     11.70 o 
   9   9   5       21.57        2.50      9.04 o 
  10   9   5       58.30       43.28     15.54 o 
  11   9   5       31.79       22.87     15.23 o 
 -13  10   5        5.96        2.73     17.66 o 
 -12  10   5        4.06       -7.91     11.32 o 
 -11  10   5       12.75       25.60      7.77 o 
 -10  10   5      321.21      325.52     14.88 o 
  -9  10   5       82.34       73.60      7.46 o 
  -8  10   5      142.35      174.76     11.55 o 
  -7  10   5      305.37      289.37     11.92 o 
  -6  10   5       62.51       48.57      4.46 o 
  -5  10   5      586.12      605.17      9.55 o 
  -4  10   5       23.45       35.44      3.41 o 
  -3  10   5       25.64       23.60      2.88 o 
  -2  10   5      126.62      160.95      6.42 o 
  -1  10   5      138.90      121.07      5.45 o 
   0  10   5      158.31      188.72      9.26 o 
   1  10   5      263.37      253.31      6.84 o 
   2  10   5        6.08        0.87      3.35 o 
   3  10   5       76.90       77.59      4.95 o 
   4  10   5      196.51      190.79      6.70 o 
   5  10   5     1346.02     1362.62     20.21 o 
   6  10   5        1.67       -4.74      4.74 o 
   7  10   5      120.84      134.16      8.62 o 
   8  10   5      130.16      118.94     10.85 o 
   9  10   5       48.28       53.91     12.33 o 
  10  10   5       83.36      121.46     18.50 o 
 -13  11   5       12.69       44.08     35.07 o 
 -12  11   5      156.99      150.55     17.28 o 
 -11  11   5       81.65       85.39     12.97 o 
 -10  11   5      417.25      410.31     19.97 o 
  -9  11   5        3.76        4.17      6.15 o 
  -8  11   5        5.38       -1.81      7.53 o 
  -7  11   5        3.62        4.32      5.58 o 
  -6  11   5      113.10      115.07      5.84 o 
  -5  11   5      162.40      169.57      5.08 o 
  -4  11   5      371.52      375.09      8.18 o 
  -3  11   5       23.82       31.54      3.06 o 
  -2  11   5     2877.75     3112.55     47.54 o 
  -1  11   5      495.21      557.20     15.76 o 
   0  11   5      654.09      599.02     28.96 o 
   1  11   5       18.12       20.37      3.12 o 
   2  11   5       16.88       17.10      4.89 o 
   3  11   5      440.96      457.83      7.11 o 
   4  11   5       64.92       74.47      5.02 o 
   5  11   5      250.19      264.71      9.43 o 
   6  11   5      150.95      156.13      8.58 o 
   7  11   5       11.76        5.32      5.36 o 
   8  11   5        5.20       -4.86      6.74 o 
   9  11   5       32.71       22.91      8.90 o 
  10  11   5       56.11       49.99     11.73 o 
 -12  12   5      591.17      637.13     28.75 o 
 -11  12   5      875.11      940.47     27.12 o 
 -10  12   5       95.38       79.38     10.66 o 
  -9  12   5       56.71       79.38     10.46 o 
  -8  12   5     2339.71     2208.00     43.27 o 
  -7  12   5     1177.63     1077.43     37.19 o 
  -6  12   5        3.35        1.22      4.64 o 
  -5  12   5       57.52       60.66      4.48 o 
  -4  12   5     1908.14     1931.93     23.21 o 
  -3  12   5      151.04      146.08     14.30 o 
  -2  12   5      513.47      480.94     12.92 o 
  -1  12   5       83.02       82.42      6.86 o 
   0  12   5      704.89      682.76     16.10 o 
   1  12   5      856.74      903.27     13.29 o 
   2  12   5      860.85      849.15     16.77 o 
   3  12   5        8.86       10.27      2.59 o 
   4  12   5     1331.11     1282.57     18.37 o 
   5  12   5       12.66       14.11      5.75 o 
   6  12   5       96.47      103.56      7.45 o 
   7  12   5      239.04      242.01     10.69 o 
   8  12   5       60.73       64.55      9.13 o 
   9  12   5       19.38       15.63      7.98 o 
  10  12   5       47.28       41.63     13.00 o 
 -12  13   5        2.00        0.84     13.33 o 
 -11  13   5       22.12       12.90     10.03 o 
 -10  13   5      193.09      198.77     16.52 o 
  -9  13   5        1.50       -6.22      8.94 o 
  -8  13   5       14.27        9.64      9.88 o 
  -7  13   5        0.19        0.97      5.09 o 
  -6  13   5        8.93        8.25      4.50 o 
  -5  13   5      866.51      834.63     15.48 o 
  -4  13   5     1989.56     2014.81     24.03 o 
  -3  13   5      415.56      431.27     13.20 o 
  -2  13   5     1984.05     2004.04     27.72 o 
  -1  13   5      716.03      715.00     13.25 o 
   0  13   5      241.85      229.06      7.39 o 
   1  13   5      236.48      181.40     48.25 o 
   2  13   5       29.93       38.19      5.31 o 
   3  13   5        7.06        6.82      3.94 o 
   4  13   5       56.19       35.59      4.64 o 
   5  13   5       52.13       49.62      7.81 o 
   6  13   5        4.69        5.51      5.32 o 
   7  13   5        0.09       -0.22     10.34 o 
   8  13   5       81.96       92.99     11.97 o 
   9  13   5      171.65      198.27     15.50 o 
  10  13   5        2.07       -3.09     11.01 o 
 -12  14   5        0.02      -11.20     19.74 o 
 -11  14   5        1.45       -3.66      9.40 o 
 -10  14   5      209.25      165.99     15.59 o 
  -9  14   5      357.37      333.89     20.53 o 
  -8  14   5      395.69      404.40     16.57 o 
  -7  14   5       47.24       59.78      6.89 o 
  -6  14   5       10.96        4.79      4.23 o 
  -5  14   5      501.05      497.94     12.04 o 
  -4  14   5       19.14       17.48      3.83 o 
  -3  14   5        3.02       13.75     11.39 o 
  -2  14   5        0.52        5.84      5.08 o 
  -1  14   5      255.95      269.51      7.75 o 
   0  14   5      211.24      259.89      9.48 o 
   1  14   5       30.02       22.35     13.63 o 
   2  14   5      302.46      314.90     16.44 o 
   3  14   5     1451.23     1390.97     25.72 o 
   4  14   5      316.63      307.39      9.02 o 
   5  14   5      113.06      137.08      9.00 o 
   6  14   5      122.41      107.55     10.34 o 
   7  14   5        2.16        8.07      8.55 o 
   8  14   5        0.73       16.95      9.55 o 
   9  14   5       15.46       12.76     10.84 o 
  10  14   5        0.53       -3.35     16.58 o 
 -12  15   5      199.82      235.05     31.62 o 
 -11  15   5        3.32        9.89     10.15 o 
 -10  15   5        6.76        4.04      8.70 o 
  -9  15   5      159.97      207.01     18.32 o 
  -8  15   5       10.14       15.78      6.71 o 
  -7  15   5      788.28      751.90     26.35 o 
  -6  15   5      167.28      183.42     10.05 o 
  -5  15   5     1236.09     1106.79     25.76 o 
  -4  15   5      254.40      203.00      8.06 o 
  -3  15   5      423.25      394.82     10.98 o 
  -2  15   5        0.84        5.64      3.13 o 
  -1  15   5      103.17       83.52      5.02 o 
   0  15   5      221.44      243.81     12.22 o 
   1  15   5      354.18      344.71     14.55 o 
   2  15   5      160.57      153.52     12.22 o 
   3  15   5      243.67      236.92     10.56 o 
   4  15   5      778.04      743.14     24.94 o 
   5  15   5      362.05      317.82     18.84 o 
   6  15   5        0.01        8.67      5.35 o 
   7  15   5       61.93       63.59     16.71 o 
   8  15   5        4.54        1.88     13.15 o 
   9  15   5       68.44       76.76     14.69 o 
  10  15   5      294.72      357.67     36.61 o 
 -12  16   5      626.05      758.49     63.62 o 
 -11  16   5        1.64       -6.09     15.56 o 
 -10  16   5       21.58       31.80      9.71 o 
  -9  16   5      131.39      135.87     15.61 o 
  -8  16   5      223.85      224.66     16.87 o 
  -7  16   5      311.89      305.04     13.21 o 
  -6  16   5        0.30        1.23      4.61 o 
  -5  16   5       18.91       21.61      4.40 o 
  -4  16   5      253.94      208.44     37.54 o 
  -3  16   5     1210.75     1205.13     20.51 o 
  -2  16   5        1.04        2.21      2.89 o 
  -1  16   5      387.70      340.76      8.81 o 
   0  16   5      800.78      705.98     23.99 o 
   1  16   5      516.69      457.82     16.79 o 
   2  16   5      194.92      194.98     24.87 o 
   3  16   5     2104.72     2190.47     35.17 o 
   4  16   5     1900.20     1659.93     83.45 o 
   5  16   5      595.19      522.00     14.83 o 
   6  16   5        7.49        9.96      5.74 o 
   7  16   5      106.64      108.46     13.80 o 
   8  16   5      160.25      185.26     34.52 o 
   9  16   5       12.86        3.91     13.55 o 
 -11  17   5       22.78       24.75     10.94 o 
 -10  17   5       12.24      -10.01     10.01 o 
  -9  17   5      140.80      147.49     16.40 o 
  -8  17   5       20.57       14.28      6.52 o 
  -7  17   5      116.41      126.68     17.32 o 
  -6  17   5      100.16      115.41      8.77 o 
  -5  17   5      780.60      728.66     30.56 o 
  -4  17   5     1171.01     1189.57     27.45 o 
  -3  17   5      333.13      311.42     16.61 o 
  -2  17   5        6.41        7.45      3.36 o 
  -1  17   5      138.58      129.71      5.74 o 
   0  17   5      649.99      636.42     25.82 o 
   1  17   5     1085.60     1091.93     27.31 o 
   2  17   5      607.55      527.61     17.56 o 
   3  17   5      228.17      234.28     10.69 o 
   4  17   5       46.03       57.60      7.37 o 
   5  17   5      121.34      118.71     13.26 o 
   6  17   5        4.05        4.02      5.53 o 
   7  17   5       85.93      112.77     14.78 o 
   8  17   5        0.65        5.97      9.05 o 
   9  17   5       22.66       16.19     12.68 o 
 -11  18   5      136.74      164.47     25.34 o 
 -10  18   5        3.88        1.13     20.27 o 
  -9  18   5       79.77       79.65     13.37 o 
  -8  18   5       68.82       81.65     12.63 o 
  -7  18   5        6.61        9.82      5.45 o 
  -6  18   5      183.55      140.93      9.09 o 
  -4  18   5        3.87        4.41      5.68 o 
  -3  18   5      273.14      271.70     14.01 o 
  -2  18   5      288.46      283.89      8.69 o 
  -1  18   5        0.34       -1.40      2.86 o 
   0  18   5       36.06       49.31      4.63 o 
   1  18   5       25.25       29.94      6.85 o 
   2  18   5        0.00       -0.43      3.56 o 
   3  18   5        1.57       -1.85      4.07 o 
   4  18   5      242.08      257.23     20.41 o 
   5  18   5      725.05      611.26     23.69 o 
   6  18   5      726.02      673.91     26.65 o 
   7  18   5       40.09       51.27     12.05 o 
   8  18   5       22.80       24.17     10.70 o 
   9  18   5       15.76       22.73     13.04 o 
 -11  19   5      105.80      151.35     24.09 o 
 -10  19   5       77.25      107.20     16.39 o 
  -9  19   5       26.18       11.51     11.11 o 
  -8  19   5       15.68       13.69     10.50 o 
  -7  19   5      194.99      204.07     11.07 o 
  -6  19   5      533.93      583.99     29.88 o 
  -5  19   5       24.19       35.75      8.82 o 
  -4  19   5      388.48      325.47     14.49 o 
  -3  19   5      508.10      478.31     17.11 o 
  -2  19   5      157.85      191.50      7.43 o 
  -1  19   5        0.02       -1.41      3.16 o 
   0  19   5     3249.69     3086.39     61.76 o 
   1  19   5      654.16      607.88     20.95 o 
   2  19   5        1.66       -3.34      4.20 o 
   3  19   5       34.32       33.78      6.74 o 
   4  19   5     3486.48     3348.01     50.60 o 
   5  19   5        0.02        0.81      7.58 o 
   6  19   5      273.91      272.63     18.75 o 
   7  19   5       32.98       45.52     17.23 o 
   8  19   5       59.67       42.96     11.57 o 
   9  19   5       16.69       25.52     11.56 o 
 -10  20   5      186.70      220.70     27.58 o 
  -9  20   5       12.57        0.25      9.34 o 
  -8  20   5        0.33       11.04      9.43 o 
  -7  20   5        0.00        8.39      8.44 o 
  -6  20   5      323.20      308.88     18.41 o 
  -5  20   5       78.45       79.90     10.86 o 
  -4  20   5     1711.23     1635.19     34.95 o 
  -3  20   5       93.07       70.34      9.96 o 
  -2  20   5      172.88      158.63      6.97 o 
  -1  20   5      297.08      282.10     15.61 o 
   0  20   5      118.96      127.53      6.13 o 
   1  20   5        7.75       10.85      4.83 o 
   2  20   5      165.93      171.97      8.75 o 
   3  20   5       11.11        2.54      4.43 o 
   4  20   5      104.58      101.62      9.08 o 
   5  20   5        1.10       -1.04      7.80 o 
   6  20   5      166.43      192.74     17.42 o 
   7  20   5       36.79       27.18     12.57 o 
   8  20   5       55.84       52.78     15.59 o 
 -10  21   5      142.96      133.13     21.50 o 
  -9  21   5      261.58      301.73     21.32 o 
  -8  21   5      323.57      389.69     21.58 o 
  -7  21   5       30.90       24.22      9.78 o 
  -6  21   5      112.22       90.43     21.35 o 
  -5  21   5       67.44       51.69      9.66 o 
  -4  21   5      305.26      278.78     15.56 o 
  -3  21   5      252.38      245.37     12.18 o 
  -2  21   5      262.08      253.16     13.53 o 
  -1  21   5      621.40      648.00     12.30 o 
   0  21   5      591.74      520.17     14.62 o 
   1  21   5        3.04       15.81      8.12 o 
   2  21   5       14.24       13.43      4.77 o 
   3  21   5      162.64      144.08     14.46 o 
   4  21   5       45.97       50.02      9.57 o 
   5  21   5       53.32       67.52     14.75 o 
   6  21   5       57.24       81.87     12.48 o 
   7  21   5      121.31      126.69     21.19 o 
   8  21   5       31.27       62.38     15.59 o 
 -10  22   5      202.47      190.67     24.66 o 
  -9  22   5       96.36      113.37     20.01 o 
  -8  22   5       85.29      110.14     14.82 o 
  -7  22   5      263.30      285.77     19.12 o 
  -6  22   5       93.14       36.19     13.65 o 
  -5  22   5      246.96      205.33     14.43 o 
  -4  22   5       28.94       23.40      7.18 o 
  -3  22   5      923.59      933.80     22.30 o 
  -2  22   5      241.48      212.83     16.22 o 
  -1  22   5      249.01      231.64      7.29 o 
   0  22   5       62.72       57.41      8.46 o 
   1  22   5      328.21      307.77     19.67 o 
   2  22   5        0.55        1.15      4.31 o 
   3  22   5       16.11       22.21      5.34 o 
   4  22   5        0.02        0.18      4.82 o 
   5  22   5       28.36       21.93     12.50 o 
   6  22   5        3.28       -2.36      3.88 o 
   7  22   5       47.52       34.48     12.60 o 
  -9  23   5      257.39      290.33     25.39 o 
  -8  23   5       63.48       62.45     12.41 o 
  -7  23   5       19.71        9.71     13.91 o 
  -6  23   5       71.39       72.08     15.58 o 
  -5  23   5       47.95       21.74      9.21 o 
  -4  23   5      136.31      143.19     13.01 o 
  -3  23   5      186.64      197.20     11.67 o 
  -2  23   5      178.50      165.93     10.93 o 
  -1  23   5      134.81      104.37      9.37 o 
   0  23   5      154.85      163.16     10.69 o 
   1  23   5        1.38        4.52      5.72 o 
   2  23   5      288.23      278.59     11.16 o 
   3  23   5       12.71       15.25      5.41 o 
   4  23   5      145.46      134.37     13.59 o 
   5  23   5      139.39      144.94     14.70 o 
   6  23   5      112.62      125.16     14.72 o 
   7  23   5       29.29       11.20     10.63 o 
  -9  24   5      117.25      135.39     19.14 o 
  -8  24   5       32.67       24.10     11.24 o 
  -7  24   5       20.30        6.45     10.79 o 
  -6  24   5      362.91      287.06     18.32 o 
  -5  24   5      302.37      299.87     17.10 o 
  -4  24   5      145.75      164.11     14.03 o 
  -3  24   5      618.51      645.49     22.55 o 
  -2  24   5       22.07       34.01     10.53 o 
  -1  24   5        7.78       14.57      6.16 o 
   0  24   5        1.11       -0.11      5.80 o 
   1  24   5       72.39       85.40     10.56 o 
   2  24   5       72.12       79.75     13.14 o 
   3  24   5       80.58       80.58     10.04 o 
   4  24   5        4.32       -0.92      3.17 o 
   5  24   5        0.44       16.30     11.93 o 
   6  24   5       72.73       67.69     13.16 o 
   7  24   5      281.55      292.04     22.24 o 
  -8  25   5        1.94       41.04     12.86 o 
  -7  25   5       77.44       70.94     24.27 o 
  -6  25   5      465.89      474.52     21.85 o 
  -5  25   5      131.61      121.09     13.34 o 
  -4  25   5      273.36      297.36     34.30 o 
  -3  25   5      353.71      335.31     34.75 o 
  -2  25   5      456.41      500.98     16.97 o 
  -1  25   5      849.76      833.60     21.68 o 
   0  25   5       45.48       34.86      7.80 o 
   1  25   5      167.18      159.50      8.43 o 
   2  25   5      310.50      314.24     12.00 o 
   3  25   5       27.49       31.61      6.58 o 
   4  25   5      385.95      403.42     19.55 o 
   5  25   5        0.18       -8.21      8.21 o 
   6  25   5      122.18      122.99     16.49 o 
  -8  26   5       52.22       71.87     12.52 o 
  -7  26   5       53.00       65.13     12.12 o 
  -6  26   5       93.48       77.87     11.42 o 
  -5  26   5        0.02       -0.67      6.48 o 
  -4  26   5       33.17       18.46      8.41 o 
  -3  26   5        4.52       13.48      7.79 o 
  -2  26   5        8.83       10.64      6.43 o 
  -1  26   5      127.60      141.20     11.08 o 
   0  26   5      110.09      152.09     12.95 o 
   1  26   5        1.23       -0.63      7.68 o 
   2  26   5       79.50       78.76      9.17 o 
   3  26   5      118.52      108.86      9.54 o 
   4  26   5       61.04       59.05     12.86 o 
   5  26   5        3.11       -7.55      7.55 o 
  -7  27   5       93.35      124.99     16.64 o 
  -6  27   5       26.95       29.74      8.33 o 
  -5  27   5       30.23       59.11     11.06 o 
  -4  27   5      543.19      573.51     23.34 o 
  -3  27   5       21.51       17.66      8.30 o 
  -2  27   5        0.13       10.39      9.26 o 
  -1  27   5       28.97       30.32     10.73 o 
   0  27   5       36.71       32.47     15.70 o 
   1  27   5       19.37       10.02     12.61 o 
   2  27   5       13.45        3.01      5.76 o 
   3  27   5       80.20       78.87      8.43 o 
   4  27   5      178.61      202.10     12.78 o 
   5  27   5       57.00       71.26     13.81 o 
  -6  28   5        0.53       -7.25      7.25 o 
  -5  28   5       11.44       16.65      9.13 o 
  -4  28   5      101.05      117.60     13.69 o 
  -3  28   5       14.22       17.00     11.69 o 
  -2  28   5      151.58      155.04     14.00 o 
  -1  28   5       79.98       78.93     11.09 o 
   0  28   5       75.84       87.59     11.03 o 
   1  28   5       39.83       37.43      5.69 o 
   2  28   5      166.56      175.56     13.66 o 
   3  28   5      164.41      193.48     17.12 o 
   4  28   5       36.47       39.06     13.03 o 
  -5  29   5        8.61       -0.17      7.92 o 
  -4  29   5        5.12       10.51      7.61 o 
  -3  29   5      346.64      343.12     18.71 o 
  -2  29   5        1.65       -4.87      9.13 o 
  -1  29   5       30.25        5.22     15.74 o 
   0  29   5       46.00       64.77     10.52 o 
   1  29   5       67.65       57.77      6.46 o 
   2  29   5        1.95        5.17      4.86 o 
   3  29   5        0.89        5.55     12.79 o 
  -4  30   5       19.89       18.29      9.51 o 
  -3  30   5       19.74       18.17      9.05 o 
  -2  30   5      221.95      221.89     17.69 o 
  -1  30   5       41.12       39.97     10.26 o 
   0  30   5       34.07       43.54      9.76 o 
   1  30   5      390.61      395.06     13.26 o 
   2  30   5       11.19       27.15      6.25 o 
  -2  31   5        1.49       14.77      8.54 o 
  -1  31   5      298.51      345.81     20.69 o 
   0  31   5       74.93      113.19     14.50 o 
 -13   0   6        9.84        3.50     10.09 o 
 -12   0   6       34.60       60.29     10.76 o 
 -11   0   6        1.69        6.51      6.99 o 
 -10   0   6        0.20       -6.34      9.01 o 
  -9   0   6     2027.09     2134.20     30.86 o 
  -8   0   6     3151.77     3019.84     34.70 o 
  -7   0   6       50.68       62.49      5.51 o 
  -6   0   6     2114.10     2043.97     25.67 o 
  -5   0   6     5200.27     5451.51     46.30 o 
  -4   0   6      521.33      557.82      9.18 o 
  -3   0   6       25.64       22.37      2.09 o 
  -2   0   6     4293.66     4619.38     34.13 o 
  -1   0   6    11141.85    11808.09     81.67 o 
   0   0   6      238.66      181.21      4.68 o 
   1   0   6    15572.57    16297.65    121.21 o 
   2   0   6     2237.86     2542.47     23.47 o 
   3   0   6     3794.93     4333.86     40.65 o 
   4   0   6      272.20      322.53      8.17 o 
   5   0   6        3.15       10.30      3.83 o 
   6   0   6     1718.02     1646.61     21.32 o 
   7   0   6     1653.66      869.11     33.41 o 
   8   0   6      458.62      444.08     28.96 o 
   9   0   6       96.90      104.98     17.10 o 
  10   0   6      259.81      286.73     20.70 o 
  11   0   6       69.29       59.35     13.56 o 
 -13   1   6       12.44       11.85      7.01 o 
 -12   1   6       51.17       51.71      8.70 o 
 -11   1   6       23.15       29.87      6.66 o 
 -10   1   6      386.08      376.52     11.79 o 
  -9   1   6      157.38      151.13      6.95 o 
  -8   1   6      800.76      727.97     10.73 o 
  -7   1   6       33.51       30.40      3.07 o 
  -6   1   6      374.45      377.57      5.85 o 
  -5   1   6      235.55      250.53      4.51 o 
  -4   1   6     8313.54     8490.49     70.08 o 
  -3   1   6        5.68       10.77      1.09 o 
  -2   1   6       45.00       40.94      1.60 o 
  -1   1   6      616.82      597.58      5.34 o 
   0   1   6      539.93      506.16      6.22 o 
   1   1   6      160.92      188.70      3.37 o 
   2   1   6      198.68      206.72      3.91 o 
   3   1   6     1055.40     1212.44     11.48 o 
   4   1   6      538.15      539.27      7.57 o 
   5   1   6       34.07       28.08      3.21 o 
   6   1   6      154.98      174.33      5.83 o 
   7   1   6        8.81        5.93      4.49 o 
   8   1   6      279.47      318.68     23.81 o 
   9   1   6       73.81       63.86      9.11 o 
  10   1   6       45.03       49.05      9.39 o 
  11   1   6       81.46       85.87      9.52 o 
 -13   2   6      274.82      290.45     12.17 o 
 -12   2   6       61.69       78.35      8.70 o 
 -11   2   6      151.11      134.74      8.78 o 
 -10   2   6      840.27      737.69     13.77 o 
  -9   2   6     1622.45     1489.36     19.16 o 
  -8   2   6      155.20      173.66      6.11 o 
  -7   2   6     1800.62     1733.37     14.99 o 
  -6   2   6      264.64      246.09      8.58 o 
  -5   2   6       62.32       66.78      4.12 o 
  -4   2   6     1493.64     1478.61     10.43 o 
  -3   2   6       89.34       85.38      2.18 o 
  -2   2   6      253.81      286.65      3.22 o 
  -1   2   6     3020.22     2983.95     16.26 o 
   0   2   6     1260.16     1225.91      8.33 o 
   1   2   6     3182.69     3426.32     19.59 o 
   2   2   6     4280.95     4464.27     26.19 o 
   3   2   6      308.54      316.18      4.91 o 
   4   2   6       72.99       62.63      3.27 o 
   5   2   6      206.47      186.49      5.13 o 
   6   2   6       88.59      100.47      5.53 o 
   7   2   6        5.86        0.13      3.96 o 
   8   2   6      528.33      509.35     15.59 o 
   9   2   6      525.14      580.63     25.93 o 
  10   2   6       20.80       20.03      7.69 o 
  11   2   6       66.40       81.71      9.48 o 
 -13   3   6      181.31      200.67     11.05 o 
 -12   3   6       73.62       83.93      8.36 o 
 -11   3   6      605.45      584.06     12.92 o 
 -10   3   6       85.28       94.86      9.07 o 
  -9   3   6      492.16      460.02     11.25 o 
  -8   3   6      741.60      698.09     10.36 o 
  -7   3   6        2.74        2.15      2.63 o 
  -6   3   6        7.84        5.39      2.20 o 
  -5   3   6       33.24       33.38      2.58 o 
  -4   3   6     1936.17     2085.20     13.25 o 
  -3   3   6        1.58       -1.73      1.73 o 
  -2   3   6      190.31      173.86      3.04 o 
  -1   3   6      936.65      994.33      7.20 o 
   0   3   6     4415.15     4619.72     26.01 o 
   1   3   6     2612.54     2794.42     16.30 o 
   2   3   6       29.23       42.07      1.95 o 
   3   3   6       46.06       49.94      2.52 o 
   4   3   6      153.54      175.59      4.59 o 
   5   3   6      881.10      850.46      9.88 o 
   6   3   6       80.01       78.88      6.60 o 
   7   3   6       25.76       27.35      4.75 o 
   8   3   6      255.89      239.73      9.61 o 
   9   3   6        1.35        4.61      7.31 o 
  10   3   6        1.63        2.61      7.20 o 
  11   3   6       19.99       41.28      8.21 o 
 -13   4   6        8.94        8.95      6.84 o 
 -12   4   6       20.25       20.84      7.06 o 
 -11   4   6      390.86      367.15     10.78 o 
 -10   4   6        5.76        8.61      4.92 o 
  -9   4   6      344.73      338.58      8.93 o 
  -8   4   6      541.01      502.73     10.08 o 
  -7   4   6      164.94      169.62      4.85 o 
  -6   4   6      716.58      775.88      7.85 o 
  -5   4   6        3.34        1.27      1.42 o 
  -4   4   6     3373.26     3697.38     23.53 o 
  -3   4   6       30.72       37.95      1.85 o 
  -2   4   6     9514.65     9724.65     52.03 o 
  -1   4   6      671.86      638.19      5.88 o 
   0   4   6       18.73       17.39      1.56 o 
   1   4   6       45.48       66.71      2.49 o 
   2   4   6      766.16      816.46      8.05 o 
   3   4   6       35.64       37.13      2.05 o 
   4   4   6       99.29      100.05      3.00 o 
   5   4   6      544.25      516.56      8.75 o 
   6   4   6      750.96      708.25     12.11 o 
   7   4   6      326.57      309.64      9.62 o 
   8   4   6       26.25       12.07      5.32 o 
   9   4   6        3.47       -7.64     11.11 o 
  10   4   6       15.39        4.70      7.01 o 
  11   4   6       29.36       24.91     11.24 o 
 -13   5   6       31.58       27.66     10.86 o 
 -12   5   6       50.68       54.48      7.64 o 
 -11   5   6       57.36       69.05      6.49 o 
 -10   5   6       31.03       19.46      5.18 o 
  -9   5   6       12.83       15.49      4.24 o 
  -8   5   6      692.83      646.29     16.30 o 
  -7   5   6       34.12       36.91      3.67 o 
  -6   5   6     3193.72     3243.94     28.28 o 
  -5   5   6      812.88      816.31     11.73 o 
  -4   5   6       16.20       27.64      1.96 o 
  -3   5   6     1289.59     1331.83     10.01 o 
  -2   5   6     1740.89     1889.35     14.29 o 
  -1   5   6       52.49       44.72      2.13 o 
   0   5   6       76.48       97.12      2.72 o 
   1   5   6     1152.99     1253.02     11.50 o 
   2   5   6     1113.38     1126.19      9.66 o 
   3   5   6       31.41       30.81      2.50 o 
   4   5   6     1629.19     1505.26     14.53 o 
   5   5   6      409.16      360.20      8.53 o 
   6   5   6       31.60       43.73      5.05 o 
   7   5   6        0.21       -4.13      4.13 o 
   8   5   6      298.11      245.20     10.18 o 
   9   5   6        1.96        0.51      6.08 o 
  10   5   6        7.72        5.81     11.64 o 
  11   5   6      113.37      146.67     20.39 o 
 -13   6   6      152.52      176.41     18.50 o 
 -12   6   6      174.27      173.88     14.62 o 
 -11   6   6       35.39       37.95      8.60 o 
 -10   6   6        9.73        4.61      4.86 o 
  -9   6   6     1367.67     1223.36     19.66 o 
  -8   6   6      176.46      169.59      6.48 o 
  -7   6   6       37.04       38.80      3.88 o 
  -6   6   6      118.31      130.83      4.98 o 
  -5   6   6        0.51        2.74      2.01 o 
  -4   6   6       14.87       25.39      3.94 o 
  -3   6   6     1134.34     1155.03     10.16 o 
  -2   6   6      659.81      643.32      6.48 o 
  -1   6   6       82.49       83.67      2.36 o 
   0   6   6      563.02      677.12      6.89 o 
   1   6   6      498.22      537.98      5.86 o 
   2   6   6       29.07       20.74      2.28 o 
   3   6   6      557.64      579.18      7.95 o 
   4   6   6      416.32      402.09      7.39 o 
   5   6   6      354.20      357.77      8.34 o 
   6   6   6     2205.68     2042.38     23.36 o 
   7   6   6       11.59       16.04      5.59 o 
   8   6   6       25.22       15.81      7.77 o 
   9   6   6       51.87       61.22     14.15 o 
  10   6   6       25.53       26.65     11.87 o 
  11   6   6        0.79       33.78     11.57 o 
 -13   7   6       23.34        2.14     12.53 o 
 -12   7   6       29.42       28.10     12.82 o 
 -11   7   6      130.46      129.35     14.18 o 
 -10   7   6        2.83        0.22      5.58 o 
  -9   7   6        2.76       -4.03      4.03 o 
  -8   7   6        2.75       10.52     10.30 o 
  -7   7   6      321.61      340.24      8.66 o 
  -6   7   6      107.91      114.92      5.10 o 
  -5   7   6       35.68       53.73      3.24 o 
  -4   7   6      571.99      601.77      7.20 o 
  -3   7   6      505.96      509.10      5.88 o 
  -2   7   6       36.86       38.10      2.77 o 
  -1   7   6      610.37      628.33      8.08 o 
   0   7   6      106.13      141.18      3.90 o 
   1   7   6       14.63       13.54      1.82 o 
   2   7   6       32.89       27.90      2.46 o 
   3   7   6       17.02       33.62      2.92 o 
   4   7   6      390.23      416.77      8.06 o 
   5   7   6      202.79      225.38      9.22 o 
   6   7   6      786.58      754.59     14.74 o 
   7   7   6       59.99       68.93      6.99 o 
   8   7   6       31.18       33.81      7.16 o 
   9   7   6      122.30      131.85     13.69 o 
  10   7   6        5.56       20.49     11.03 o 
 -13   8   6       27.46       47.19     14.16 o 
 -12   8   6      302.80      329.31     20.50 o 
 -11   8   6       75.12       50.99     13.85 o 
 -10   8   6        2.42        8.47      7.01 o 
  -9   8   6      157.88      151.80      8.96 o 
  -8   8   6       15.62       14.44      4.97 o 
  -7   8   6       70.63       78.89      5.26 o 
  -6   8   6       95.77       94.15      4.78 o 
  -5   8   6       40.25       32.01      2.88 o 
  -4   8   6       27.89       37.45      2.76 o 
  -3   8   6     1638.26     1713.90     17.33 o 
  -2   8   6     3550.99     3706.58     31.94 o 
  -1   8   6       34.05       33.91      3.03 o 
   0   8   6      285.35      325.17      6.57 o 
   1   8   6        0.08        6.59      1.38 o 
   2   8   6       70.54       88.69      2.97 o 
   3   8   6       92.98       99.20      4.03 o 
   4   8   6      772.15      773.71     12.93 o 
   5   8   6       59.79       61.22      5.69 o 
   6   8   6       69.82       63.02      6.08 o 
   7   8   6      662.34      593.83     13.12 o 
   8   8   6       42.95       38.22      7.01 o 
   9   8   6      218.30      254.91     23.62 o 
  10   8   6        0.09      -12.48     12.48 o 
 -13   9   6       32.69       48.92     20.31 o 
 -12   9   6       12.65       26.93     12.57 o 
 -11   9   6        2.80      -11.18     12.11 o 
 -10   9   6       25.08       28.00      7.81 o 
  -9   9   6      481.98      486.64     19.62 o 
  -8   9   6     1571.61     1404.26     21.63 o 
  -7   9   6      382.95      424.99     10.23 o 
  -6   9   6       75.65       77.47      4.55 o 
  -5   9   6      666.40      686.65      8.59 o 
  -4   9   6      173.96      172.75      3.99 o 
  -3   9   6     3741.88     3682.49     31.93 o 
  -2   9   6     2041.75     2139.33     22.11 o 
  -1   9   6     1331.78     1373.88     14.83 o 
   0   9   6       68.20       76.14      3.86 o 
   1   9   6      754.83      869.94     10.35 o 
   2   9   6      965.93     1007.35     10.38 o 
   3   9   6      406.81      386.79      7.68 o 
   4   9   6       14.46        7.01      3.35 o 
   5   9   6      397.99      410.20     10.39 o 
   6   9   6      487.02      456.93     10.87 o 
   7   9   6       16.02       17.09      5.17 o 
   8   9   6        1.96       -5.59      6.80 o 
   9   9   6        0.51       -6.56      8.56 o 
  10   9   6        5.29        7.93     14.42 o 
 -13  10   6      362.40      414.87     23.70 o 
 -12  10   6      306.13      300.85     19.81 o 
 -11  10   6       81.66       84.37     11.12 o 
 -10  10   6        3.38       -8.10      8.10 o 
  -9  10   6      300.09      285.24     16.69 o 
  -8  10   6        0.04        2.46      5.43 o 
  -7  10   6      753.00      713.59     25.55 o 
  -6  10   6       29.81       33.45      4.01 o 
  -5  10   6       20.34       20.28      2.91 o 
  -4  10   6     1431.17     1520.42     17.75 o 
  -3  10   6       36.58       46.53      3.35 o 
  -2  10   6     3229.06     3384.36     36.62 o 
  -1  10   6     3839.99     4070.32     49.66 o 
   0  10   6      158.59      177.51      5.72 o 
   1  10   6     1174.43     1212.97     14.54 o 
   2  10   6       68.87       63.25      2.87 o 
   3  10   6        0.51       -2.62      2.62 o 
   4  10   6      126.21      142.48      6.70 o 
   5  10   6        3.98        0.30      4.58 o 
   6  10   6      219.90      178.13      9.33 o 
   7  10   6      579.39      589.73     17.52 o 
   8  10   6       54.38       61.86      9.36 o 
   9  10   6       50.20       44.08     10.74 o 
  10  10   6        0.97      -12.77     12.77 o 
 -13  11   6        0.64       -3.72     17.10 o 
 -12  11   6      972.67     1083.81     28.21 o 
 -11  11   6        0.24       -7.25      7.25 o 
 -10  11   6       83.08       75.56     12.18 o 
  -9  11   6      394.74      322.07     15.89 o 
  -8  11   6       67.75       55.86      7.21 o 
  -7  11   6       12.35       18.02      5.65 o 
  -6  11   6        0.01        2.31      3.09 o 
  -5  11   6      169.83      188.05      5.22 o 
  -4  11   6      214.65      278.06     10.55 o 
  -3  11   6     8366.30     8680.35     74.38 o 
  -2  11   6      119.81      117.07      6.31 o 
  -1  11   6       13.14       24.19      3.64 o 
   0  11   6     1013.87     1122.32     15.92 o 
   1  11   6     1046.56     1061.15     14.40 o 
   2  11   6      367.42      430.71     13.32 o 
   3  11   6      125.06      100.44      5.19 o 
   4  11   6      127.85      111.82      6.22 o 
   5  11   6     1776.72     1558.15     22.39 o 
   6  11   6        8.21        6.60      5.22 o 
   7  11   6       74.19       64.63      8.76 o 
   8  11   6       74.06       57.32      9.94 o 
   9  11   6       70.34      104.14     13.34 o 
  10  11   6      155.72      158.63     25.26 o 
 -12  12   6      164.05      204.46     20.24 o 
 -11  12   6       58.73       88.67     12.03 o 
 -10  12   6       49.24       76.81     12.37 o 
  -9  12   6       49.76       47.10     12.88 o 
  -8  12   6      195.14      198.36     11.73 o 
  -7  12   6       41.76       38.41      5.91 o 
  -6  12   6      231.94      262.54      8.04 o 
  -5  12   6       24.83       28.09      3.78 o 
  -4  12   6      178.90      197.69      9.31 o 
  -3  12   6      147.47      142.61      5.64 o 
  -2  12   6     1133.82     1158.00     19.45 o 
  -1  12   6      830.69      891.12     18.32 o 
   0  12   6       46.53       55.90      8.39 o 
   1  12   6      403.33      387.64      9.64 o 
   2  12   6       71.68       67.81      6.73 o 
   3  12   6      265.38      298.44      9.11 o 
   4  12   6      961.66      855.31     17.25 o 
   5  12   6      472.02      453.14     17.58 o 
   6  12   6      321.97      325.40     11.06 o 
   7  12   6       53.74       42.28      8.40 o 
   8  12   6       35.40       28.34      8.85 o 
   9  12   6      101.25      118.75     15.44 o 
  10  12   6       42.49       19.01     18.49 o 
 -12  13   6       12.88       -5.24     13.07 o 
 -11  13   6      555.33      642.59     26.20 o 
 -10  13   6      348.35      312.65     24.37 o 
  -9  13   6      196.85      170.14     17.64 o 
  -8  13   6     1280.18     1166.79     25.81 o 
  -7  13   6        0.35        0.55      4.80 o 
  -6  13   6      166.60      167.94      9.90 o 
  -5  13   6       14.58       17.13      3.31 o 
  -4  13   6       52.06       77.30      5.82 o 
  -3  13   6      323.48      290.35      7.37 o 
  -2  13   6       50.50       31.96      4.12 o 
  -1  13   6       26.81       30.40      3.92 o 
   0  13   6       39.73       34.75      4.31 o 
   1  13   6      933.93      965.04     15.27 o 
   2  13   6       80.53       82.78      9.55 o 
   3  13   6      430.52      411.80      9.63 o 
   4  13   6      167.82      127.67      7.53 o 
   5  13   6       51.74       42.03      6.76 o 
   6  13   6      260.89      235.37     12.54 o 
   7  13   6        1.95       -3.73      8.71 o 
   8  13   6      300.85      355.95     17.17 o 
   9  13   6       89.35      133.78     13.76 o 
  10  13   6        6.20        2.73     10.09 o 
 -12  14   6      304.50      344.56     38.33 o 
 -11  14   6       37.00       54.46     15.40 o 
 -10  14   6       62.47       66.88     14.30 o 
  -9  14   6       26.95       36.67     12.52 o 
  -8  14   6      299.20      291.95     13.28 o 
  -7  14   6      188.84      173.31      9.38 o 
  -6  14   6      345.33      338.79     13.43 o 
  -5  14   6      984.76      979.96     18.01 o 
  -4  14   6     1105.33     1181.11     19.77 o 
  -3  14   6      206.49      201.22      8.45 o 
  -2  14   6       94.86       71.71      8.34 o 
  -1  14   6      285.35      289.75     17.69 o 
   0  14   6      782.36      734.37     33.04 o 
   1  14   6      457.33      463.53     12.51 o 
   2  14   6      293.39      332.61     15.73 o 
   3  14   6      386.48      411.53     18.01 o 
   4  14   6      202.15      216.69      8.42 o 
   5  14   6       98.70      111.75      8.83 o 
   6  14   6      349.10      337.54     13.75 o 
   7  14   6      824.00      888.18     31.05 o 
   8  14   6        8.01       -5.59     21.20 o 
   9  14   6       26.07       26.65     15.83 o 
 -12  15   6       52.89       40.07     23.23 o 
 -11  15   6       14.30       24.51     10.48 o 
 -10  15   6       80.03       69.97     12.09 o 
  -9  15   6      114.90       99.63     15.14 o 
  -8  15   6       34.05       18.44      7.06 o 
  -7  15   6       83.76      120.59      8.36 o 
  -6  15   6     1327.94     1209.32     20.13 o 
  -5  15   6      185.32      207.03      8.47 o 
  -4  15   6        0.45       -0.88      3.80 o 
  -3  15   6       15.31       -0.93      2.45 o 
  -2  15   6       27.13       25.32      8.18 o 
  -1  15   6        6.38       21.81      3.76 o 
   0  15   6       52.94       61.78      9.45 o 
   1  15   6      111.67      115.89     10.65 o 
   2  15   6     1491.07     1424.39     33.68 o 
   3  15   6       41.01       75.52      7.63 o 
   4  15   6       26.68       24.42      4.57 o 
   5  15   6      153.89      138.63     15.60 o 
   6  15   6        7.13       11.86      6.35 o 
   7  15   6        0.14       -7.84      7.84 o 
   8  15   6       52.37       35.58     12.09 o 
   9  15   6       47.39       78.45     15.21 o 
 -12  16   6      211.46      215.57     24.26 o 
 -11  16   6       69.51       66.04     12.65 o 
 -10  16   6       32.21       18.22     15.72 o 
  -9  16   6        8.46        5.00     10.04 o 
  -8  16   6       23.13       23.06      7.34 o 
  -7  16   6       56.07       51.34      6.39 o 
  -6  16   6      153.84      158.17     16.96 o 
  -5  16   6      631.40      527.14     12.86 o 
  -4  16   6      711.11      658.90     13.79 o 
  -3  16   6      107.12      106.23     16.66 o 
  -2  16   6      154.02      163.66      7.61 o 
  -1  16   6     2107.66     2063.87     29.95 o 
   0  16   6      913.22      881.15     17.27 o 
   1  16   6      554.09      462.80     83.41 o 
   2  16   6      428.34      443.26     18.55 o 
   3  16   6     1995.17     1821.81     32.04 o 
   4  16   6      370.11      304.74     22.85 o 
   5  16   6       98.37       85.81      8.19 o 
   6  16   6      159.07      160.00     11.22 o 
   7  16   6        0.09      -13.43     17.55 o 
   8  16   6        9.85        2.64      9.84 o 
   9  16   6       17.99       34.08     13.65 o 
 -11  17   6      273.28      280.42     23.71 o 
 -10  17   6       19.34       16.58     13.90 o 
  -9  17   6       39.88       43.53     18.92 o 
  -8  17   6       88.69       81.11     16.97 o 
  -7  17   6      186.78      184.95     13.06 o 
  -6  17   6      380.40      409.90     14.31 o 
  -5  17   6      725.03      674.10     14.69 o 
  -3  17   6       20.07       26.70      6.70 o 
  -2  17   6      309.18      342.60     10.25 o 
  -1  17   6        5.42        5.23      3.27 o 
   0  17   6       23.56       32.98      7.41 o 
   1  17   6        0.02        1.26      2.28 o 
   2  17   6      675.31      614.06     45.74 o 
   3  17   6        2.80       -0.70      4.29 o 
   4  17   6       84.07       99.54     20.04 o 
   5  17   6      299.67      279.54     23.93 o 
   6  17   6      137.44      139.91     12.74 o 
   7  17   6       53.69       25.42     10.63 o 
   8  17   6        0.02       10.25     10.28 o 
   9  17   6        0.05        6.05     11.20 o 
 -11  18   6       13.33       22.84     14.85 o 
 -10  18   6        4.55        5.17     10.50 o 
  -9  18   6       52.89       48.90     11.40 o 
  -8  18   6       20.51       28.49     12.96 o 
  -7  18   6      211.27      236.89     17.57 o 
  -6  18   6        8.51        9.71      5.15 o 
  -5  18   6       22.19       19.39      9.42 o 
  -4  18   6      153.08      119.63     10.70 o 
  -3  18   6       50.33       48.23      8.04 o 
  -2  18   6     1516.42     1405.56     23.15 o 
  -1  18   6      109.20       82.62      5.98 o 
   0  18   6      590.93      647.88     20.86 o 
   1  18   6        0.38       -1.04      4.80 o 
   2  18   6        1.04        7.43      4.54 o 
   3  18   6      221.04      237.87     17.70 o 
   4  18   6     1155.10     1056.01     31.83 o 
   5  18   6       38.71       48.96     11.74 o 
   6  18   6        1.47       -3.03      7.78 o 
   7  18   6       20.05       16.90     10.49 o 
   8  18   6      129.69      100.55     15.89 o 
 -11  19   6       36.09       53.12     16.67 o 
 -10  19   6        6.02        5.63     18.68 o 
  -9  19   6       42.09       37.14     11.36 o 
  -8  19   6       54.74       69.71     12.15 o 
  -7  19   6      130.56      113.18     10.73 o 
  -6  19   6      564.61      489.06     15.68 o 
  -5  19   6      179.39      118.47     14.73 o 
  -4  19   6        0.01        3.65      5.67 o 
  -3  19   6      245.09      260.72     13.63 o 
  -2  19   6      113.20      114.05     10.75 o 
  -1  19   6       69.04       71.91     11.82 o 
   0  19   6      270.15      268.71     13.94 o 
   1  19   6       12.77        7.43     11.11 o 
   2  19   6      311.18      271.02     14.01 o 
   3  19   6      548.39      483.92     15.49 o 
   4  19   6      529.75      538.76     19.49 o 
   5  19   6      126.71      162.91     15.16 o 
   6  19   6       42.62       46.55     21.35 o 
   7  19   6        0.55       15.20     10.11 o 
   8  19   6      199.98      232.41     41.44 o 
 -10  20   6        4.57       35.82     12.44 o 
  -9  20   6      216.01      222.92     20.08 o 
  -8  20   6        1.23       -3.46      9.66 o 
  -7  20   6       22.23       18.61      6.58 o 
  -6  20   6      544.20      484.74     27.98 o 
  -5  20   6       45.70        4.74      3.72 o 
  -4  20   6        1.50        8.73      6.18 o 
  -3  20   6      303.80      327.83     15.07 o 
  -2  20   6       25.07       21.89      6.38 o 
  -1  20   6        3.12       11.74      7.42 o 
   0  20   6      299.60      295.46     14.83 o 
   1  20   6      382.43      334.16     16.60 o 
   2  20   6      108.84       96.99     10.09 o 
   3  20   6       34.98       39.60      7.38 o 
   4  20   6       10.58       18.88      8.37 o 
   5  20   6      202.49      176.22     27.67 o 
   6  20   6       49.89       35.17     10.63 o 
   7  20   6        2.37        9.48      9.73 o 
   8  20   6      180.02      160.76     21.39 o 
 -10  21   6      345.42      382.31     29.46 o 
  -9  21   6        1.12        7.16      8.82 o 
  -8  21   6        3.03       -7.53      7.53 o 
  -7  21   6        3.13       11.57      8.16 o 
  -6  21   6       41.18       32.07     11.41 o 
  -5  21   6      267.66      234.62     18.38 o 
  -4  21   6       92.06      110.78     10.89 o 
  -3  21   6       96.85      109.97     10.62 o 
  -2  21   6       27.98       26.79      7.09 o 
  -1  21   6      246.47      234.82     14.34 o 
   0  21   6      211.75      229.37     14.63 o 
   1  21   6      225.29      211.38     13.69 o 
   2  21   6       11.97        4.45      8.20 o 
   3  21   6      315.46      318.62     13.22 o 
   4  21   6      177.59      183.61     12.93 o 
   5  21   6       27.10       36.14      9.71 o 
   6  21   6      135.63      149.66     15.98 o 
   7  21   6       23.39       38.77     12.59 o 
 -10  22   6       22.08       16.15     10.15 o 
  -9  22   6        1.13       -8.95      8.95 o 
  -8  22   6       80.50      116.55     15.26 o 
  -7  22   6        3.84       17.94     10.21 o 
  -6  22   6       20.68       17.88      7.83 o 
  -5  22   6       11.61       14.76      7.00 o 
  -4  22   6        1.31        6.87      7.55 o 
  -3  22   6       59.93       61.33      8.89 o 
  -2  22   6      355.50      349.34     21.39 o 
  -1  22   6      179.67      190.84     25.00 o 
   0  22   6       70.61       71.64      8.14 o 
   1  22   6        2.24        4.52      8.68 o 
   2  22   6        5.20        3.42      4.88 o 
   3  22   6     1106.41      937.55     88.53 o 
   4  22   6       34.65       44.48      6.86 o 
   5  22   6      224.55      198.22     16.66 o 
   6  22   6        0.05       -0.65      7.35 o 
   7  22   6       88.32       94.04     15.95 o 
  -9  23   6       21.64       20.56     11.01 o 
  -8  23   6      664.18      708.48     29.45 o 
  -7  23   6       43.03       25.57     10.07 o 
  -6  23   6       99.57       58.63     19.96 o 
  -5  23   6      173.30      190.62     15.91 o 
  -4  23   6       64.76       94.28     11.10 o 
  -3  23   6        3.34        3.11      5.46 o 
  -2  23   6        0.25        2.84      5.06 o 
  -1  23   6        7.05       -0.27      5.10 o 
   0  23   6       95.38       94.80      9.36 o 
   1  23   6       14.93       20.12      5.61 o 
   2  23   6        0.83       -0.99      3.97 o 
   3  23   6        0.94        0.11      4.61 o 
   4  23   6       32.49       19.73      8.54 o 
   5  23   6       34.08       41.56      9.21 o 
   6  23   6       37.41       -2.73      3.41 o 
   7  23   6      154.98      183.98     21.20 o 
  -9  24   6        0.43       31.92      9.14 o 
  -8  24   6        2.37        6.07      9.78 o 
  -7  24   6      205.43      237.69     34.99 o 
  -6  24   6      225.28      193.34     16.90 o 
  -5  24   6       71.86       81.78     11.15 o 
  -4  24   6        0.05       -0.33     11.70 o 
  -3  24   6      205.07      227.71     13.76 o 
  -2  24   6       52.38       46.43     11.78 o 
  -1  24   6       94.17       78.57      8.98 o 
   0  24   6      189.23      175.54     12.78 o 
   1  24   6       49.87       52.70     16.24 o 
   2  24   6       17.38       22.09      7.65 o 
   3  24   6        0.72       -1.41      7.52 o 
   4  24   6       85.24      112.13     14.46 o 
   5  24   6       12.00       11.35     22.59 o 
   6  24   6       30.86       23.58      9.38 o 
  -8  25   6       84.64       73.76     13.79 o 
  -7  25   6       85.73       58.64     11.61 o 
  -6  25   6        8.34       -2.09      6.58 o 
  -5  25   6       80.60       85.38     18.08 o 
  -4  25   6      165.49      176.34     19.29 o 
  -3  25   6       67.43       50.94      9.56 o 
  -2  25   6       19.85       23.27      7.24 o 
  -1  25   6       38.90       43.84      7.86 o 
   0  25   6      117.11      122.27     18.83 o 
   1  25   6        0.24        3.10      5.97 o 
   2  25   6       32.24       58.28      6.92 o 
   3  25   6      191.11      177.16     11.90 o 
   4  25   6       48.27       37.72      7.36 o 
   5  25   6       32.61       13.76      8.51 o 
   6  25   6      164.85      225.60     19.01 o 
  -8  26   6        1.51       11.63      7.83 o 
  -7  26   6       14.54        2.31      3.10 o 
  -6  26   6       76.75       78.36     11.37 o 
  -5  26   6       19.32       37.49      9.35 o 
  -4  26   6      288.09      285.22     17.42 o 
  -3  26   6      282.13      294.14     17.22 o 
  -2  26   6      115.84      149.26     11.71 o 
  -1  26   6        6.65        9.82      8.00 o 
   0  26   6      101.08      119.65     12.68 o 
   1  26   6      264.18      245.16     12.73 o 
   2  26   6      133.03      159.71     18.10 o 
   3  26   6        1.82        8.09      5.08 o 
   4  26   6      106.87       96.81     14.18 o 
   5  26   6       43.94       69.79     13.13 o 
  -7  27   6        3.08        1.08      7.20 o 
  -6  27   6       61.23       66.30     13.00 o 
  -5  27   6      255.62      332.64     39.16 o 
  -4  27   6        2.84        4.22     16.01 o 
  -3  27   6       12.34       23.92      7.87 o 
  -2  27   6        0.00        2.96      9.15 o 
  -1  27   6       70.72       74.92     10.42 o 
   0  27   6       32.19       32.35      7.88 o 
   1  27   6       93.28       88.13     13.88 o 
   2  27   6       13.75       14.83      6.07 o 
   3  27   6       13.76       23.61      5.34 o 
   4  27   6       78.00       81.45     10.20 o 
  -6  28   6      233.71      310.13     22.07 o 
  -5  28   6        3.23        2.85     23.29 o 
  -4  28   6      263.59      274.40     17.93 o 
  -3  28   6      502.33      502.00     41.72 o 
  -2  28   6        1.91        6.33      7.71 o 
  -1  28   6        1.64       -6.20      6.20 o 
   0  28   6      127.68      136.23     12.87 o 
   1  28   6        7.43       21.26      9.66 o 
   2  28   6       10.88       18.70      5.45 o 
   3  28   6        2.61       -4.72      9.07 o 
  -5  29   6      243.73      262.37     20.63 o 
  -4  29   6        4.49       15.84      7.95 o 
  -3  29   6       23.99       26.45      9.16 o 
  -2  29   6       51.15       45.90     10.89 o 
  -1  29   6       18.47       17.87      7.66 o 
   0  29   6        0.18       -1.69      6.19 o 
   1  29   6      383.83      397.20     13.50 o 
   2  29   6       40.08       52.35      7.81 o 
  -4  30   6        2.11        9.76      8.94 o 
  -3  30   6       55.72       70.51     15.66 o 
  -2  30   6       26.67       15.60      8.75 o 
  -1  30   6       93.19      122.36     14.88 o 
   0  30   6       15.78       11.38      8.08 o 
   1  30   6        0.04        8.25      6.62 o 
 -13   1   7       63.94       84.21      8.78 o 
 -12   1   7      321.83      292.29     15.36 o 
 -11   1   7       93.11       74.44      8.36 o 
 -10   1   7      403.56      363.15     10.32 o 
  -9   1   7      559.48      553.75     11.55 o 
  -8   1   7      420.66      392.88      8.61 o 
  -7   1   7     1438.42     1430.22     16.08 o 
  -6   1   7       18.89        8.69      2.31 o 
  -5   1   7       32.70       34.71      2.76 o 
  -4   1   7        6.22        5.16      1.78 o 
  -3   1   7     1204.54     1330.89     10.36 o 
  -2   1   7      203.36      214.67      3.57 o 
  -1   1   7      158.02      166.74      3.20 o 
   0   1   7     2250.95     2357.92     16.55 o 
   1   1   7      850.10      922.94      9.30 o 
   2   1   7      364.88      392.77      5.46 o 
   3   1   7       51.65       62.77      3.37 o 
   4   1   7      314.35      291.90      5.95 o 
   5   1   7      257.98      245.81      5.72 o 
   6   1   7      211.64      219.05      7.09 o 
   7   1   7      110.35      124.09      8.18 o 
   8   1   7       12.19       13.29      5.73 o 
   9   1   7        2.12       -9.68     18.55 o 
  10   1   7        4.05        1.70      8.19 o 
 -13   2   7       61.93       43.96      7.30 o 
 -12   2   7       11.50        8.89      6.96 o 
 -11   2   7      616.87      584.40     28.86 o 
 -10   2   7      831.38      773.58     15.70 o 
  -9   2   7        6.45       -1.44      5.34 o 
  -8   2   7       78.56       81.81      4.86 o 
  -7   2   7     1900.48     1876.09     15.86 o 
  -6   2   7     2180.99     2344.97     17.83 o 
  -5   2   7      295.78      336.11      5.28 o 
  -4   2   7      905.76      925.87      8.30 o 
  -3   2   7       64.99       82.73      2.51 o 
  -2   2   7     8065.71     8316.48     43.49 o 
  -1   2   7     1093.45     1120.17      8.35 o 
   0   2   7     2349.73     2394.72     15.11 o 
   1   2   7       30.18       27.42      1.94 o 
   2   2   7      143.26      145.83      3.61 o 
   3   2   7       46.15       67.48      3.09 o 
   4   2   7        4.76        3.04      2.36 o 
   5   2   7      503.52      474.67      7.27 o 
   6   2   7       61.87       80.27      5.24 o 
   7   2   7       94.77      126.21     11.49 o 
   8   2   7        1.37       -2.80     10.36 o 
   9   2   7       53.03       46.14     15.29 o 
  10   2   7       81.57       94.60     13.09 o 
 -13   3   7       71.74       95.25      9.16 o 
 -12   3   7       10.96        4.65      6.58 o 
 -11   3   7       14.47       14.96      5.35 o 
 -10   3   7       80.71      100.62      6.87 o 
  -9   3   7     1488.10     1469.35     19.38 o 
  -8   3   7        0.69        4.31      3.33 o 
  -7   3   7      193.60      216.02      5.58 o 
  -6   3   7      393.41      465.49      6.52 o 
  -5   3   7       19.45       16.59      2.01 o 
  -4   3   7       13.39       24.02      1.88 o 
  -3   3   7        4.97        6.70      1.36 o 
  -2   3   7      102.67      103.48      2.26 o 
  -1   3   7     4844.87     4908.35     27.61 o 
   0   3   7       67.77       84.05      2.21 o 
   1   3   7       54.51       26.76      1.70 o 
   2   3   7      248.97      273.79      4.05 o 
   3   3   7      279.62      247.35      4.58 o 
   4   3   7      672.84      682.15      8.10 o 
   5   3   7       85.15       75.79      4.51 o 
   6   3   7        1.02        1.88      3.58 o 
   7   3   7       55.71       54.28      5.96 o 
   8   3   7      222.86      267.42     13.66 o 
   9   3   7       21.99       13.89      8.28 o 
  10   3   7       11.08        7.64      6.06 o 
 -13   4   7        0.26       -0.84      6.89 o 
 -12   4   7        6.75        6.75      6.56 o 
 -11   4   7       10.24        7.80      5.14 o 
 -10   4   7        0.04        1.25      4.74 o 
  -9   4   7        1.24       -1.31      4.01 o 
  -8   4   7      594.18      602.10     10.30 o 
  -7   4   7       62.86       75.90      4.47 o 
  -6   4   7     1714.91     1653.99     13.10 o 
  -5   4   7       24.11       28.37      2.12 o 
  -4   4   7      591.16      653.75      7.15 o 
  -3   4   7       15.04       11.14      1.75 o 
  -2   4   7     7893.13     8419.97     45.82 o 
  -1   4   7      379.37      414.49      4.61 o 
   0   4   7       48.12       49.43      2.32 o 
   1   4   7      390.15      376.74      4.97 o 
   2   4   7       16.00       26.11      2.42 o 
   3   4   7       31.05       25.56      2.63 o 
   4   4   7      473.64      451.13      7.29 o 
   5   4   7      198.91      169.16      6.41 o 
   6   4   7      359.92      316.01      8.72 o 
   7   4   7      304.06      281.38      8.77 o 
   8   4   7      225.14      244.33     10.98 o 
   9   4   7      132.28      130.36     11.49 o 
  10   4   7       33.24       49.55     11.59 o 
 -13   5   7      219.11      241.83     25.94 o 
 -12   5   7        5.45       10.98      8.43 o 
 -11   5   7       26.92       17.07      5.67 o 
 -10   5   7      180.47      178.65      8.37 o 
  -9   5   7        0.13        4.74      3.90 o 
  -8   5   7       40.64       49.85      4.68 o 
  -7   5   7      699.92      677.51     10.96 o 
  -6   5   7      555.81      513.84     10.04 o 
  -5   5   7     1660.45     1743.93     13.42 o 
  -4   5   7      583.71      575.43      6.17 o 
  -3   5   7     2115.97     2314.54     35.21 o 
  -2   5   7      147.95      139.72      3.65 o 
  -1   5   7      602.17      552.55      6.76 o 
   0   5   7     2990.88     3163.70     23.70 o 
   1   5   7       53.33       41.06      2.60 o 
   2   5   7      475.74      483.28      5.57 o 
   3   5   7      298.67      325.64      5.83 o 
   4   5   7     6021.73     5823.55     45.35 o 
   5   5   7       70.82       69.11      5.15 o 
   6   5   7       38.68       41.07      5.53 o 
   7   5   7       10.08        5.76      4.10 o 
   8   5   7       17.16       15.27     14.14 o 
   9   5   7      179.84      180.08     18.25 o 
  10   5   7      480.09      497.50     21.55 o 
 -13   6   7        8.87       12.83     12.03 o 
 -12   6   7        8.42       31.40     11.59 o 
 -11   6   7      149.87      168.21     22.72 o 
 -10   6   7       29.18       31.58      8.29 o 
  -9   6   7      713.51      660.93     12.98 o 
  -8   6   7     1863.37     1739.77     19.45 o 
  -7   6   7      428.87      449.55      8.72 o 
  -6   6   7      551.68      553.11      8.05 o 
  -5   6   7      129.59      147.50      4.55 o 
  -4   6   7     1170.22     1228.39     10.54 o 
  -3   6   7     1294.50     1398.04     12.66 o 
  -2   6   7     1923.77     2076.97     20.96 o 
  -1   6   7     1658.54     1815.12     17.08 o 
   0   6   7      313.66      308.05      5.18 o 
   1   6   7      100.92       93.89      3.31 o 
   2   6   7      332.27      276.94      5.98 o 
   3   6   7      486.03      505.68      7.88 o 
   4   6   7      223.37      240.52     11.58 o 
   5   6   7     1187.65     1131.50     15.35 o 
   6   6   7      986.61      851.77     13.56 o 
   7   6   7       12.36       21.57      4.34 o 
   8   6   7      128.71      145.30     12.65 o 
   9   6   7       46.11       43.62     17.82 o 
  10   6   7       19.32       18.62     11.64 o 
 -13   7   7       28.59       32.73     12.91 o 
 -12   7   7      141.58      132.26     15.66 o 
 -11   7   7        0.23        5.72     12.80 o 
 -10   7   7      101.83      125.12      8.93 o 
  -9   7   7     2201.09     2076.75     28.79 o 
  -8   7   7      429.35      453.53     15.59 o 
  -7   7   7       86.52       85.55      5.59 o 
  -6   7   7       34.39       47.78      3.20 o 
  -5   7   7      330.95      335.97      7.02 o 
  -4   7   7        1.42        1.29      1.91 o 
  -3   7   7     2240.45     2127.30     17.42 o 
  -2   7   7     1400.65     1476.39     12.16 o 
  -1   7   7     2952.64     3060.21     21.63 o 
   0   7   7      397.81      441.29      5.34 o 
   1   7   7     1242.73     1375.93     13.87 o 
   2   7   7       14.93       12.33      2.64 o 
   3   7   7      109.64       98.02      4.76 o 
   4   7   7      699.53      632.19     10.49 o 
   5   7   7     1403.21     1348.61     20.90 o 
   6   7   7       49.58       55.26      6.53 o 
   7   7   7      161.58      142.39      9.53 o 
   8   7   7        5.87        1.19      7.26 o 
   9   7   7       57.35       40.43     16.99 o 
  10   7   7       60.85       81.97     13.25 o 
 -13   8   7       64.31       43.75     13.45 o 
 -12   8   7       22.54       49.05     13.98 o 
 -11   8   7       78.49       70.95     12.55 o 
 -10   8   7        1.27       -1.34      6.68 o 
  -9   8   7       38.37       37.29      6.45 o 
  -8   8   7       16.75       10.77      5.01 o 
  -7   8   7        3.36        5.46      3.33 o 
  -6   8   7       22.00       11.20      3.27 o 
  -5   8   7        6.63       10.85      2.63 o 
  -4   8   7      129.27      151.96      3.96 o 
  -3   8   7     1021.70     1043.98      9.69 o 
  -2   8   7      108.88      134.92      4.47 o 
  -1   8   7      933.05      882.02     10.54 o 
   0   8   7      372.31      395.47      5.23 o 
   1   8   7      638.44      654.72      9.00 o 
   2   8   7       44.74       54.20      3.51 o 
   3   8   7      641.34      607.58      9.73 o 
   4   8   7      113.90       90.44      6.07 o 
   5   8   7      956.63      893.36     16.62 o 
   6   8   7      977.26      875.59     15.36 o 
   7   8   7      363.57      355.08     15.65 o 
   8   8   7       78.00       69.75      9.41 o 
   9   8   7       84.33       67.12     12.14 o 
  10   8   7       22.56        5.99     16.79 o 
 -13   9   7      205.78      273.91     20.68 o 
 -12   9   7      122.99      125.91     27.53 o 
 -11   9   7       11.65       27.41     11.06 o 
 -10   9   7      106.05      137.71     17.39 o 
  -9   9   7       52.82       54.92      6.75 o 
  -8   9   7      202.31      167.57      8.77 o 
  -7   9   7      345.22      310.22      8.47 o 
  -6   9   7        1.10        3.42      3.08 o 
  -5   9   7      935.76      933.79     10.58 o 
  -4   9   7     1262.23     1290.55     16.09 o 
  -3   9   7       78.42       96.37      4.35 o 
  -2   9   7      879.66      933.97     11.42 o 
  -1   9   7        2.47        0.33      2.04 o 
   0   9   7      443.84      500.28     10.85 o 
   1   9   7       85.53      119.44      3.58 o 
   2   9   7      140.66      147.92      4.77 o 
   3   9   7      202.34      206.40      5.56 o 
   4   9   7       21.63       28.92      4.26 o 
   5   9   7      503.29      463.26     10.63 o 
   6   9   7      112.02      103.83      6.94 o 
   7   9   7      143.76      123.27      8.77 o 
   8   9   7      101.84      132.12     18.91 o 
   9   9   7       10.71       21.55     18.84 o 
  10   9   7        8.41       41.47     18.65 o 
 -13  10   7       58.55       73.76     14.81 o 
 -12  10   7      143.34      154.24     19.22 o 
 -11  10   7       31.53       21.61     10.41 o 
 -10  10   7       60.71       71.65      9.86 o 
  -9  10   7      510.04      500.01     16.01 o 
  -8  10   7       39.52       30.93     11.20 o 
  -7  10   7      136.05      119.71      6.49 o 
  -6  10   7       47.58       57.54      6.01 o 
  -5  10   7      177.98      197.89      5.45 o 
  -4  10   7      699.19      788.90      8.71 o 
  -3  10   7      575.67      543.66      8.70 o 
  -2  10   7      127.11      108.34      4.48 o 
  -1  10   7      185.84      215.35      6.52 o 
   0  10   7       20.57       37.81      3.40 o 
   1  10   7        4.47        4.38      2.23 o 
   2  10   7      812.62      845.46     10.45 o 
   3  10   7      500.72      453.41      8.56 o 
   4  10   7       17.38        9.79      4.08 o 
   5  10   7       22.94       21.02      5.46 o 
   6  10   7        4.86        7.32      5.43 o 
   7  10   7      144.00      157.79     11.73 o 
   8  10   7       75.87       84.28     10.36 o 
   9  10   7        1.51       -2.04     10.02 o 
  10  10   7        1.89        3.40     16.79 o 
 -13  11   7        2.26       -1.23     14.78 o 
 -12  11   7       33.71       62.86     13.22 o 
 -11  11   7        4.84       -6.34      9.81 o 
 -10  11   7      401.74      400.04     20.69 o 
  -9  11   7      136.09       95.77      8.94 o 
  -8  11   7        2.46        6.16      5.62 o 
  -7  11   7       73.37       84.41      6.32 o 
  -6  11   7       89.54      103.64     11.69 o 
  -5  11   7       37.44       46.98      4.18 o 
  -4  11   7      669.09      719.23     14.28 o 
  -3  11   7       87.27       99.13      4.45 o 
  -2  11   7      162.85      171.36      5.79 o 
  -1  11   7       38.58       39.45      3.95 o 
   0  11   7       81.74      114.05      5.39 o 
   1  11   7      185.01      205.04      6.88 o 
   2  11   7      360.37      302.47      7.55 o 
   3  11   7      159.91      179.83      8.04 o 
   4  11   7     1709.62     1697.17     22.60 o 
   5  11   7      195.52      181.02     13.44 o 
   6  11   7      327.13      321.77     11.24 o 
   7  11   7        0.05       20.97      8.11 o 
   8  11   7       86.71       81.84     15.70 o 
   9  11   7        2.75        6.22     10.57 o 
  10  11   7      149.42      158.12     25.42 o 
 -12  12   7      375.72      405.95     27.61 o 
 -11  12   7      113.81      123.02     15.09 o 
 -10  12   7        0.59       -6.01      9.16 o 
  -9  12   7      245.58      208.03     15.72 o 
  -8  12   7     1277.21     1210.90     26.06 o 
  -7  12   7      511.61      488.69     13.02 o 
  -6  12   7       85.41       73.07      5.47 o 
  -5  12   7      702.88      699.19     11.39 o 
  -4  12   7        0.19       -4.17      4.96 o 
  -3  12   7       28.58       17.12      3.16 o 
  -2  12   7      699.48      717.96     15.22 o 
  -1  12   7       53.40       64.02      4.86 o 
   0  12   7       57.52       64.81      5.02 o 
   1  12   7        0.00        3.89      5.60 o 
   2  12   7      143.33      130.70      6.65 o 
   3  12   7      328.74      288.95      8.63 o 
   4  12   7        0.19        5.85      4.13 o 
   5  12   7      171.62      184.28      9.64 o 
   6  12   7      705.42      718.66     17.35 o 
   7  12   7      170.38      194.54     14.29 o 
   8  12   7      139.56      146.12     13.51 o 
   9  12   7       30.43       10.10     15.03 o 
 -12  13   7       16.72       16.68     13.36 o 
 -11  13   7      149.33      188.63     17.62 o 
 -10  13   7      105.52      118.13     16.46 o 
  -9  13   7       93.85      104.62     15.14 o 
  -8  13   7      773.34      726.47     26.38 o 
  -7  13   7       78.65       68.23      6.57 o 
  -6  13   7        0.27        5.36      3.72 o 
  -5  13   7      384.72      398.50      8.78 o 
  -4  13   7     1403.78     1381.76     19.85 o 
  -3  13   7      474.09      452.88     10.67 o 
  -2  13   7      190.22      162.24      7.78 o 
  -1  13   7      264.69      272.13      8.44 o 
   0  13   7      374.61      378.31      9.54 o 
   1  13   7      550.87      481.66     19.94 o 
   2  13   7      134.32      157.11     13.31 o 
   3  13   7     1199.92     1164.76     18.85 o 
   4  13   7     2972.85     2845.64     36.66 o 
   5  13   7      426.87      393.37     15.59 o 
   6  13   7       24.19       35.48      7.84 o 
   7  13   7       23.28       16.92     11.43 o 
   8  13   7      117.52      130.07     17.05 o 
   9  13   7        0.00       -1.51     13.84 o 
 -12  14   7       23.41       12.72     20.50 o 
 -11  14   7        4.04       18.99      9.56 o 
 -10  14   7       57.12       38.87     13.39 o 
  -9  14   7       31.85       34.65     12.09 o 
  -8  14   7      104.10       98.35     11.97 o 
  -7  14   7       45.95       35.96      6.24 o 
  -6  14   7       91.22       91.72      5.63 o 
  -5  14   7       68.58       54.83      5.81 o 
  -4  14   7      527.46      557.57     13.34 o 
  -3  14   7      492.69      498.92     12.32 o 
  -2  14   7       80.47       80.65      6.31 o 
  -1  14   7      533.59      505.05     12.85 o 
   0  14   7       24.54       32.08      4.78 o 
   1  14   7        2.25       -5.15      5.15 o 
   2  14   7      404.79      447.53     18.72 o 
   3  14   7      523.67      490.47     11.35 o 
   4  14   7      122.52      114.03      7.61 o 
   5  14   7      173.22      170.38     14.36 o 
   6  14   7       37.92       34.69     10.31 o 
   7  14   7      218.96      257.56     20.83 o 
   8  14   7        6.43        1.49      9.82 o 
   9  14   7      120.77      133.37     16.42 o 
 -12  15   7      907.00      982.48     38.28 o 
 -11  15   7        0.34        0.48     14.72 o 
 -10  15   7       68.34       59.05     14.48 o 
  -9  15   7       16.61       17.28      9.82 o 
  -8  15   7      353.29      329.64     14.23 o 
  -7  15   7       48.08       40.42      6.32 o 
  -6  15   7      186.67      189.31      8.47 o 
  -5  15   7      904.15      898.50     17.86 o 
  -4  15   7     2188.59     2149.06     31.38 o 
  -3  15   7      346.81      336.87     10.34 o 
  -2  15   7      152.95      142.63      7.51 o 
  -1  15   7      873.36      814.94     16.85 o 
   0  15   7       65.61       36.07      7.70 o 
   1  15   7      314.44      300.20     15.79 o 
   2  15   7      857.24      795.96     24.91 o 
   3  15   7      150.43      109.47     14.85 o 
   4  15   7      698.10      670.22     14.85 o 
   5  15   7      149.17      139.47      8.89 o 
   6  15   7      105.65       79.86     12.92 o 
   7  15   7        0.37       -5.20     11.42 o 
   8  15   7       21.17       21.17     11.65 o 
   9  15   7        0.04       -6.90     14.63 o 
 -12  16   7      242.35      325.15     36.30 o 
 -11  16   7      105.73      123.40     17.40 o 
 -10  16   7      146.52      148.54     22.95 o 
  -9  16   7      135.40       92.94     18.11 o 
  -8  16   7        0.02        8.83      6.50 o 
  -7  16   7      867.21      843.60     18.22 o 
  -6  16   7      256.41      228.03     11.40 o 
  -5  16   7       48.29       37.18      5.37 o 
  -4  16   7      103.19      107.13      7.28 o 
  -3  16   7       23.50       42.57      8.13 o 
  -2  16   7     1213.57     1089.05    175.85 o 
  -1  16   7     1868.44     1676.42     43.85 o 
   0  16   7       54.67       64.78     24.85 o 
   1  16   7      356.96      343.57     21.11 o 
   2  16   7      179.42      156.20     13.31 o 
   3  16   7      307.99      261.73     24.68 o 
   4  16   7       20.63       23.63      8.89 o 
   5  16   7        3.28       11.44      7.25 o 
   6  16   7        8.98        8.76      8.42 o 
   7  16   7       63.53       56.44     12.83 o 
   8  16   7       20.50        9.53     10.48 o 
   9  16   7      142.61      134.28     23.64 o 
 -11  17   7       21.67       39.25     13.14 o 
 -10  17   7        4.84        6.75      9.54 o 
  -9  17   7       24.20       28.13     12.46 o 
  -8  17   7      430.75      454.57     19.60 o 
  -7  17   7      243.79      221.36     12.82 o 
  -6  17   7       11.06       18.96      5.82 o 
  -5  17   7      940.94      912.47     18.31 o 
  -4  17   7     1038.64     1039.19     19.32 o 
  -3  17   7     1277.47     1333.00     46.76 o 
  -2  17   7        0.38        0.74      3.39 o 
  -1  17   7      198.93      180.78     22.00 o 
   0  17   7       66.01       86.40      9.98 o 
   1  17   7      329.62      259.27     19.14 o 
   2  17   7      251.11      291.19     16.32 o 
   3  17   7      160.28      145.21     10.34 o 
   4  17   7      722.68      711.40     23.08 o 
   5  17   7      187.84      184.95      9.94 o 
   6  17   7        0.55        3.68      8.71 o 
   7  17   7        8.65       15.52     10.51 o 
   8  17   7        3.91       -9.62     10.47 o 
 -11  18   7      226.17      275.10     32.47 o 
 -10  18   7       45.81       56.08     13.07 o 
  -9  18   7        1.26       -6.72     10.23 o 
  -8  18   7       38.87       34.02      9.38 o 
  -7  18   7       30.74       30.54      6.85 o 
  -6  18   7       98.72       99.79      8.92 o 
  -5  18   7      332.65      324.87     10.87 o 
  -4  18   7      114.70      108.82     10.92 o 
  -3  18   7      252.15      237.57     23.39 o 
  -2  18   7      184.13      201.85     16.80 o 
  -1  18   7       50.20       46.52      7.97 o 
   0  18   7        1.91       -0.46      4.84 o 
   1  18   7       73.42       96.61     21.35 o 
   2  18   7       61.67       66.22      9.45 o 
   3  18   7       14.47        3.41      9.09 o 
   4  18   7      180.02      199.94     16.40 o 
   5  18   7       25.39       25.41      7.08 o 
   6  18   7        0.00        0.62      9.16 o 
   7  18   7      196.99      187.86     24.65 o 
   8  18   7      304.26      370.29     23.76 o 
 -11  19   7      196.99      207.32     28.30 o 
 -10  19   7       32.53       20.05     13.89 o 
  -9  19   7       70.81       89.00     14.49 o 
  -8  19   7      332.03      305.20     25.53 o 
  -7  19   7       13.98       13.98      9.09 o 
  -6  19   7      307.51      254.61     12.07 o 
  -5  19   7      553.85      537.70     27.52 o 
  -3  19   7      140.06      139.83     12.03 o 
  -2  19   7       43.41       37.50     14.44 o 
  -1  19   7        8.28       -0.09      5.63 o 
   0  19   7       98.63       50.28     16.00 o 
   1  19   7      369.73      313.19     18.48 o 
   2  19   7       16.05       22.35      5.56 o 
   3  19   7       23.42       22.70      6.80 o 
   4  19   7      145.30      136.83     11.06 o 
   5  19   7       10.33        9.16      6.21 o 
   6  19   7        7.39       10.68      9.96 o 
   7  19   7       30.13       34.96     12.18 o 
   8  19   7        9.05        5.33     10.47 o 
 -10  20   7       72.88      103.76     20.44 o 
  -9  20   7      102.28      100.85     15.08 o 
  -8  20   7      432.82      479.63     30.85 o 
  -7  20   7      128.49      136.04     11.27 o 
  -6  20   7        5.30       -3.59      8.25 o 
  -5  20   7       71.75       54.23     12.18 o 
  -4  20   7      455.90      467.29     27.58 o 
  -3  20   7      393.73      366.19     16.65 o 
  -2  20   7      512.21      523.00     19.40 o 
  -1  20   7      258.16      252.98     15.62 o 
   0  20   7      192.43      180.74     12.99 o 
   1  20   7      161.82       97.07     19.79 o 
   2  20   7      423.74      386.28     19.20 o 
   3  20   7       39.27       42.15     11.03 o 
   4  20   7       26.21       40.13      7.09 o 
   5  20   7       17.04        8.08     10.60 o 
   6  20   7       19.91       17.19     24.12 o 
   7  20   7      507.63      587.77     29.81 o 
 -10  21   7       37.86       30.94     12.45 o 
  -9  21   7      254.73      254.05     21.23 o 
  -8  21   7      146.31      174.37     17.44 o 
  -7  21   7       51.20       69.20     15.03 o 
  -6  21   7       54.75       47.30     11.03 o 
  -5  21   7      262.76      153.53     17.22 o 
  -4  21   7      411.13      422.05     17.59 o 
  -3  21   7       41.43       38.13      8.12 o 
  -2  21   7      716.84      727.18     28.14 o 
  -1  21   7      803.28      704.83     37.49 o 
   0  21   7     1148.85     1055.49     29.53 o 
   1  21   7      188.67      111.41     48.80 o 
   2  21   7      409.24      368.32     13.52 o 
   3  21   7     1954.68     1774.99     33.62 o 
   4  21   7        0.80       11.88      5.43 o 
   5  21   7      154.07      146.93     28.19 o 
   6  21   7       29.87       46.38     11.36 o 
   7  21   7       45.41       51.36     11.90 o 
 -10  22   7       15.43       17.96     11.89 o 
  -9  22   7      160.47      166.14     22.60 o 
  -8  22   7       14.84       20.46     10.07 o 
  -7  22   7      146.26      130.32     16.12 o 
  -6  22   7      126.52      125.01     17.55 o 
  -5  22   7        0.04       -1.56      3.77 o 
  -4  22   7      149.18      165.35     17.35 o 
  -3  22   7      292.09      296.88     15.92 o 
  -2  22   7        6.94       12.60      6.27 o 
  -1  22   7       17.42        7.63      5.94 o 
   0  22   7        0.01        5.03      6.05 o 
   1  22   7       22.27       33.71      8.09 o 
   2  22   7      730.56      624.93     64.99 o 
   3  22   7        8.87        9.25      5.65 o 
   4  22   7      179.36      161.61     11.94 o 
   5  22   7      261.08      231.25     32.07 o 
   6  22   7      108.82      149.35     20.20 o 
   7  22   7        1.88       38.89     12.28 o 
  -9  23   7       18.69       21.32     10.66 o 
  -8  23   7      194.54      213.73     29.09 o 
  -7  23   7       33.80       34.15     10.27 o 
  -6  23   7      173.65      188.76     19.26 o 
  -5  23   7       38.21       41.89     10.29 o 
  -4  23   7      177.64      139.20     16.39 o 
  -3  23   7        4.95        3.83      7.81 o 
  -2  23   7       97.56      105.64     11.21 o 
  -1  23   7       63.89       68.49      9.67 o 
   0  23   7       56.50       47.99      9.03 o 
   1  23   7       58.10       48.11      8.66 o 
   2  23   7        0.40       -0.61      2.88 o 
   3  23   7      312.78      337.90     17.42 o 
   4  23   7        0.36        4.17      6.69 o 
   5  23   7      108.59      120.65     19.48 o 
   6  23   7       95.76      104.65     16.93 o 
  -9  24   7       53.38       55.63     12.47 o 
  -8  24   7       20.22       29.72     11.87 o 
  -7  24   7      375.90      357.31     64.59 o 
  -6  24   7       23.72        9.32      5.26 o 
  -5  24   7       81.98       89.58     11.96 o 
  -4  24   7       48.42       55.48      9.65 o 
  -3  24   7      878.31      920.69     23.67 o 
  -2  24   7      311.31      312.62     14.76 o 
  -1  24   7       74.66       77.56      8.88 o 
   0  24   7       65.36       67.41      9.81 o 
   1  24   7      110.92      114.90     12.20 o 
   2  24   7      124.18      144.07     10.25 o 
   3  24   7      164.53      193.77     11.75 o 
   4  24   7       28.91       21.62     10.14 o 
   5  24   7      173.99      197.40     20.63 o 
   6  24   7      235.43       71.17     12.41 o 
  -8  25   7      189.10      177.85     21.72 o 
  -7  25   7       41.97       61.19     11.68 o 
  -6  25   7      221.53      193.72     31.13 o 
  -5  25   7       13.51       29.17      8.83 o 
  -4  25   7       37.08       51.07     13.89 o 
  -3  25   7        0.76       -6.76      6.76 o 
  -2  25   7       22.52       17.74      7.08 o 
  -1  25   7        5.70       -4.60      5.10 o 
   0  25   7       24.68       13.68      5.81 o 
   1  25   7       96.93      113.08      8.87 o 
   2  25   7      266.74      302.27     20.30 o 
   3  25   7      106.85       63.80      7.49 o 
   4  25   7      244.88      268.78     14.09 o 
   5  25   7       98.84       99.66     15.80 o 
  -7  26   7       34.99       31.06     10.65 o 
  -6  26   7        4.53       11.91      7.43 o 
  -5  26   7       70.96       72.44     10.56 o 
  -4  26   7        6.58        3.74     18.50 o 
  -3  26   7        2.54       16.43      7.53 o 
  -2  26   7      215.53      235.12     13.34 o 
  -1  26   7       20.53       12.41      5.56 o 
   0  26   7        3.45        6.58      8.54 o 
   1  26   7      130.93      118.05      8.96 o 
   2  26   7       37.27       36.98      6.92 o 
   3  26   7        0.92        2.44      3.38 o 
   4  26   7       10.38       11.55      6.45 o 
  -7  27   7       24.65        6.00      3.69 o 
  -6  27   7        0.13       26.83      9.48 o 
  -5  27   7        0.28       19.70      6.56 o 
  -4  27   7      121.54      164.24     14.91 o 
  -3  27   7       14.76       20.31      7.51 o 
  -2  27   7        8.40       14.86      8.27 o 
  -1  27   7       14.54       16.82      7.21 o 
   0  27   7       20.22       13.48      6.35 o 
   1  27   7       81.14       87.26      7.98 o 
   2  27   7        8.44       11.89     11.45 o 
   3  27   7       13.01       19.23     11.21 o 
   4  27   7      109.33      137.68     12.24 o 
  -6  28   7      288.58      345.06     22.45 o 
  -5  28   7       51.97       80.14     13.56 o 
  -4  28   7      268.85      302.48     22.92 o 
  -3  28   7       95.09      142.86     14.41 o 
  -2  28   7       45.91       43.61     11.39 o 
  -1  28   7       99.36      102.94     12.32 o 
   0  28   7       21.76       32.37     15.28 o 
   1  28   7        2.33       12.38     11.36 o 
   2  28   7       47.77       33.60      6.59 o 
   3  28   7      117.10      125.87     11.55 o 
  -5  29   7       36.10       61.93     11.14 o 
  -4  29   7      130.23      154.08     17.48 o 
  -3  29   7      273.81      263.33     17.87 o 
  -2  29   7       20.14       16.98      8.09 o 
  -1  29   7       61.84       69.60     10.23 o 
   0  29   7       13.55       21.79      5.16 o 
   1  29   7        9.89       17.24     18.47 o 
   2  29   7       98.75       89.89      8.72 o 
  -3  30   7        8.91       22.83      8.81 o 
  -2  30   7      175.70      200.94     19.64 o 
  -1  30   7       69.98       72.30     10.53 o 
   0  30   7       13.48       16.83      5.21 o 
 -13   0   8       12.56       22.08      9.36 o 
 -12   0   8      452.63      460.19     19.84 o 
 -11   0   8      984.49      936.81     24.97 o 
 -10   0   8     1086.42     1032.07     31.84 o 
  -9   0   8      891.40      826.65     17.51 o 
  -8   0   8     2430.94     2367.29     28.89 o 
  -7   0   8      691.52      735.40     12.43 o 
  -6   0   8      601.01      635.09     15.43 o 
  -5   0   8     6035.05     5835.83     53.54 o 
  -4   0   8      995.38     1061.18     12.91 o 
  -3   0   8       16.25       11.16      3.04 o 
  -2   0   8     3511.21     3942.45     36.80 o 
  -1   0   8     7212.50     7549.19     65.22 o 
   0   0   8       69.78       83.71      4.30 o 
   1   0   8     2275.63     2396.43     24.90 o 
   2   0   8      274.71      270.47      6.58 o 
   3   0   8     2890.37     2783.42     29.42 o 
   4   0   8       10.45        4.98      3.70 o 
   5   0   8     1026.05      987.02     17.38 o 
   6   0   8     3099.36     2021.86     55.84 o 
   7   0   8      908.94      868.53     29.26 o 
   8   0   8      235.08      288.26     22.78 o 
   9   0   8      226.86      222.71     22.11 o 
  10   0   8        0.38       33.50     22.29 o 
 -13   1   8       17.52        2.31      6.87 o 
 -12   1   8       20.78       19.14      6.20 o 
 -11   1   8      154.95      155.00     10.15 o 
 -10   1   8        0.16        3.49      5.66 o 
  -9   1   8       40.33       39.30      5.31 o 
  -8   1   8     1199.42     1154.09     13.64 o 
  -7   1   8      288.75      290.20      6.17 o 
  -6   1   8      196.48      180.54      4.99 o 
  -5   1   8       41.87       41.75      2.80 o 
  -4   1   8       98.31       96.80      4.55 o 
  -3   1   8      826.93      921.00      8.85 o 
  -2   1   8      240.31      244.25      4.63 o 
  -1   1   8       94.90      111.42      3.73 o 
   0   1   8     3406.19     3333.94     23.91 o 
   1   1   8      125.99      134.46      3.80 o 
   2   1   8        0.69        0.31      1.61 o 
   3   1   8     1332.21     1285.63     12.88 o 
   4   1   8      466.83      452.01      7.08 o 
   5   1   8       38.05       38.64      3.79 o 
   6   1   8      121.21      112.86      6.74 o 
   7   1   8      114.84      123.00     16.28 o 
   8   1   8      294.51      317.85     13.39 o 
   9   1   8       33.29       40.82     10.09 o 
  10   1   8        4.54       15.42      8.70 o 
 -13   2   8        6.37        8.10      7.35 o 
 -12   2   8        0.92        7.98      6.56 o 
 -11   2   8        1.05        8.91      7.32 o 
 -10   2   8      715.45      647.30     17.83 o 
  -9   2   8       62.31       59.35      5.69 o 
  -8   2   8       13.81       17.75      3.44 o 
  -7   2   8     2770.89     2586.27     20.73 o 
  -6   2   8       22.31       37.24      2.84 o 
  -5   2   8      337.25      312.40      5.49 o 
  -4   2   8     1169.24     1204.13     10.80 o 
  -3   2   8      317.31      324.94      4.45 o 
  -2   2   8      309.20      345.64      4.69 o 
  -1   2   8     6978.66     7245.33     42.03 o 
   0   2   8      298.92      324.26      4.54 o 
   1   2   8      370.16      377.05      5.25 o 
   2   2   8      322.94      401.41      5.49 o 
   3   2   8        0.42       -0.01      2.24 o 
   4   2   8      380.73      355.96      6.36 o 
   5   2   8      166.29      165.98      5.86 o 
   6   2   8     2113.55     1976.72     27.27 o 
   7   2   8      134.42      144.76     10.19 o 
   8   2   8      146.45      144.67     12.85 o 
   9   2   8      326.61      279.96     15.01 o 
  10   2   8      169.26      188.54     13.76 o 
 -13   3   8      102.61      152.57     10.59 o 
 -12   3   8       27.27       21.27      6.87 o 
 -11   3   8        5.30       -4.91      5.98 o 
 -10   3   8      107.02      105.09      7.02 o 
  -9   3   8      273.14      273.43     12.14 o 
  -8   3   8      187.29      188.90      6.62 o 
  -7   3   8        0.10        2.88      2.41 o 
  -6   3   8      800.79      833.51      9.51 o 
  -5   3   8     1258.46     1201.52     11.10 o 
  -4   3   8      107.75      132.41      3.27 o 
  -3   3   8       51.05       72.63      2.92 o 
  -2   3   8       41.02       53.68      2.05 o 
  -1   3   8      428.00      470.34      4.85 o 
   0   3   8        4.47        1.53      1.73 o 
   1   3   8      521.17      568.31      5.89 o 
   2   3   8      488.07      464.93      5.62 o 
   3   3   8      538.45      528.87      6.76 o 
   4   3   8      868.79      793.68     10.07 o 
   5   3   8       11.01        9.54      3.82 o 
   6   3   8      602.11      593.21     10.60 o 
   7   3   8      361.14      333.81     10.95 o 
   8   3   8       16.87       13.43      7.79 o 
   9   3   8        4.14       18.07      8.30 o 
  10   3   8      136.34      144.67     10.76 o 
 -13   4   8      369.40      395.61     21.67 o 
 -12   4   8       12.62       11.52      6.99 o 
 -11   4   8      243.07      254.18      9.69 o 
 -10   4   8      188.37      205.97      8.66 o 
  -9   4   8     1617.26     1628.07     19.59 o 
  -8   4   8       71.55       57.15      4.53 o 
  -7   4   8       16.70       14.01      3.81 o 
  -6   4   8      613.41      565.53      6.88 o 
  -5   4   8     4344.35     4549.34     32.34 o 
  -4   4   8      546.99      570.04      7.34 o 
  -3   4   8        0.88       -0.82      1.59 o 
  -2   4   8      843.74      886.06      7.93 o 
  -1   4   8      603.83      569.36      7.34 o 
   0   4   8     4022.86     4295.65     29.70 o 
   1   4   8       96.05      119.71      3.94 o 
   2   4   8      986.64     1019.48     10.23 o 
   3   4   8       95.28      113.58      4.23 o 
   4   4   8       15.75       21.23      3.37 o 
   5   4   8       10.28        7.23      3.76 o 
   6   4   8       32.47       15.53      5.37 o 
   7   4   8      291.87      286.19      9.66 o 
   8   4   8      160.61      171.52     11.66 o 
   9   4   8        2.57        2.39      8.48 o 
  10   4   8       26.83       31.87     14.71 o 
 -13   5   8       11.40        9.11     11.89 o 
 -12   5   8       64.35       86.33     10.33 o 
 -11   5   8       23.17       39.44      6.92 o 
 -10   5   8      201.69      194.70      9.69 o 
  -9   5   8       64.97       55.99      5.19 o 
  -8   5   8      233.72      218.37      7.48 o 
  -7   5   8     1465.61     1461.94     17.02 o 
  -6   5   8       35.72       30.32      3.32 o 
  -5   5   8      562.83      599.38      7.27 o 
  -4   5   8      241.94      263.30      4.82 o 
  -3   5   8     2191.26     2380.78     18.42 o 
  -2   5   8      646.70      590.46      7.49 o 
  -1   5   8      628.95      660.96      7.99 o 
   0   5   8        0.01       -1.66      1.66 o 
   1   5   8      516.83      592.35      7.10 o 
   2   5   8        0.85        3.61      2.02 o 
   3   5   8      119.78      110.21      4.06 o 
   4   5   8       71.07       74.27      4.21 o 
   5   5   8       26.84       34.30      4.44 o 
   6   5   8        0.66        8.71      4.03 o 
   7   5   8       69.07       85.88      6.81 o 
   8   5   8       22.00       27.19     12.66 o 
   9   5   8       13.95       15.46     10.80 o 
  10   5   8        4.87       13.30      9.98 o 
 -13   6   8        0.17       -2.41     11.31 o 
 -12   6   8       15.13       23.33     11.46 o 
 -11   6   8       34.16       17.92     10.31 o 
 -10   6   8       93.38       92.78      9.66 o 
  -9   6   8      211.05      234.12      8.71 o 
  -8   6   8     2638.22     2507.22     24.94 o 
  -7   6   8      418.10      357.06      7.85 o 
  -6   6   8      411.57      454.71      8.91 o 
  -5   6   8     2006.86     2234.42     20.10 o 
  -4   6   8        2.80        7.57      2.17 o 
  -3   6   8     3406.08     3591.64     27.22 o 
  -2   6   8      745.51      775.42      8.73 o 
  -1   6   8       41.33       56.15      2.94 o 
   0   6   8      213.47      192.61      4.32 o 
   1   6   8       75.94       88.65      3.87 o 
   2   6   8      893.01      774.10      9.83 o 
   3   6   8      345.26      357.13      8.24 o 
   4   6   8       55.95       49.37      4.27 o 
   5   6   8     1953.85     1796.29     21.97 o 
   6   6   8        3.66        6.90      3.44 o 
   7   6   8       74.75       59.77      7.40 o 
   8   6   8       19.30        2.82      9.44 o 
   9   6   8       28.53       43.20     11.85 o 
  10   6   8       53.97       66.33     12.94 o 
 -13   7   8       39.61       55.01     13.44 o 
 -12   7   8      288.51      306.32     27.61 o 
 -11   7   8       30.87       47.69     17.98 o 
 -10   7   8      329.42      302.75     11.75 o 
  -9   7   8      590.22      549.32     14.26 o 
  -8   7   8        0.00       -0.71      3.68 o 
  -7   7   8      301.01      295.86      9.01 o 
  -6   7   8       99.21       98.14      4.24 o 
  -5   7   8      121.95      134.06      5.00 o 
  -4   7   8        0.08        0.30      2.08 o 
  -3   7   8     2610.12     2799.06     22.14 o 
  -2   7   8      169.52      175.45      4.03 o 
  -1   7   8       31.01       40.35      2.48 o 
   0   7   8       13.76       21.04      2.31 o 
   1   7   8        4.98        3.21      2.19 o 
   2   7   8      100.05       93.02      4.36 o 
   3   7   8       45.05       44.70      4.18 o 
   4   7   8      135.50      143.80      7.35 o 
   5   7   8      112.53      108.62      8.39 o 
   6   7   8       11.01       13.34      5.60 o 
   7   7   8      119.92      118.15      8.89 o 
   8   7   8       18.60       11.70      7.88 o 
   9   7   8       10.26        6.41     11.54 o 
  10   7   8       50.70       67.07     12.45 o 
 -13   8   8       70.12       77.30     15.96 o 
 -12   8   8      142.63      161.09     19.24 o 
 -11   8   8        4.93       14.43     10.43 o 
 -10   8   8      483.23      466.45     20.51 o 
  -9   8   8       11.20       28.03      9.14 o 
  -8   8   8        6.06        8.44      4.59 o 
  -7   8   8        4.90       -0.88      3.51 o 
  -6   8   8       49.04       52.71      4.46 o 
  -5   8   8      753.59      785.69     10.85 o 
  -4   8   8      508.29      518.42      9.10 o 
  -3   8   8      261.08      300.77      5.08 o 
  -2   8   8       33.45       28.56      2.34 o 
  -1   8   8     2418.54     2528.73     18.92 o 
   0   8   8      241.43      275.05      4.94 o 
   1   8   8     2327.47     2281.31     19.34 o 
   2   8   8       30.26       21.31      3.51 o 
   3   8   8      774.73      706.02     11.07 o 
   4   8   8     1067.96     1046.86     16.21 o 
   5   8   8     1193.51     1118.18     19.21 o 
   6   8   8        2.85       -3.21      4.55 o 
   7   8   8        3.95        4.33      6.23 o 
   8   8   8       80.51      106.32     10.88 o 
   9   8   8       18.61       37.49     18.99 o 
  10   8   8       87.66       91.89     20.00 o 
 -13   9   8       20.26        7.04     12.23 o 
 -12   9   8       25.68       29.62     12.34 o 
 -11   9   8        0.17       11.59      9.81 o 
 -10   9   8       16.78       10.75      7.45 o 
  -9   9   8      411.93      389.10     15.61 o 
  -8   9   8     1889.71     1801.29     25.38 o 
  -7   9   8      529.00      519.22     11.16 o 
  -6   9   8      123.67      125.29      8.50 o 
  -5   9   8      190.85      187.58      5.57 o 
  -4   9   8     1313.22     1353.25     13.90 o 
  -3   9   8      598.30      646.39      9.20 o 
  -2   9   8      377.40      344.14      7.68 o 
  -1   9   8      337.05      346.96      5.29 o 
   0   9   8      118.70      146.36      4.04 o 
   1   9   8      766.85      770.78      9.86 o 
   2   9   8      635.02      584.34     10.35 o 
   3   9   8      260.62      267.12      7.44 o 
   4   9   8       52.67       84.74      9.19 o 
   5   9   8      220.00      218.86      8.62 o 
   6   9   8        1.74       -0.93      5.80 o 
   7   9   8       74.39       64.42      7.61 o 
   8   9   8       53.17       57.36     12.38 o 
   9   9   8       32.88       28.42     17.24 o 
 -13  10   8      230.93      193.63     18.40 o 
 -12  10   8      246.88      296.06     25.50 o 
 -11  10   8       17.83       19.95     10.40 o 
 -10  10   8      254.17      267.46     31.29 o 
  -9  10   8        0.23       12.93      6.00 o 
  -8  10   8      428.08      445.55     14.26 o 
  -7  10   8     1667.02     1548.62     19.73 o 
  -6  10   8        2.87        1.32      3.58 o 
  -5  10   8       46.47       41.62      3.62 o 
  -4  10   8      961.40      951.38     10.92 o 
  -3  10   8     1960.88     1960.55     18.23 o 
  -2  10   8        9.89        8.54      2.94 o 
  -1  10   8       32.40       44.60      3.79 o 
   0  10   8       44.11       35.77      3.04 o 
   1  10   8       51.85       60.18      3.65 o 
   2  10   8     3082.25     2919.98     31.37 o 
   3  10   8     3073.00     2901.69     32.66 o 
   4  10   8      805.51      758.97     14.83 o 
   5  10   8      307.44      280.16     13.97 o 
   6  10   8        4.66       -2.03      6.75 o 
   7  10   8      115.24      148.65     12.99 o 
   8  10   8      144.88      127.79     13.06 o 
   9  10   8      119.10       95.01     21.44 o 
 -13  11   8        4.39       -2.35     11.75 o 
 -12  11   8      275.33      293.63     20.29 o 
 -11  11   8       86.85       76.33     13.28 o 
 -10  11   8      183.99      177.97     19.86 o 
  -9  11   8      463.66      467.40     16.15 o 
  -8  11   8      839.24      812.25     18.86 o 
  -7  11   8      196.96      199.00      7.53 o 
  -6  11   8     1264.15     1218.33     16.32 o 
  -5  11   8      426.85      449.95     10.72 o 
  -4  11   8     2029.47     2025.58     20.41 o 
  -3  11   8      143.17      168.91      7.31 o 
  -2  11   8        1.11        3.78      2.95 o 
  -1  11   8      258.99      283.38      7.21 o 
   0  11   8      164.93      204.63      8.39 o 
   1  11   8      531.63      506.22      9.80 o 
   2  11   8      631.02      606.95     11.45 o 
   3  11   8      317.15      313.88      9.46 o 
   4  11   8       29.43       43.93      5.56 o 
   5  11   8       48.33       55.67      6.95 o 
   6  11   8      287.16      261.52     15.36 o 
   7  11   8      269.54      292.79     16.69 o 
   8  11   8        9.49        3.72     12.16 o 
   9  11   8       36.05       30.47     11.80 o 
 -12  12   8        5.12      -16.13     18.34 o 
 -11  12   8       18.88       18.30     11.38 o 
 -10  12   8       16.45        2.75      8.92 o 
  -9  12   8       20.18       27.16      9.27 o 
  -8  12   8       90.64       96.18      8.51 o 
  -7  12   8      545.82      503.66     10.87 o 
  -6  12   8       69.01       80.58      5.74 o 
  -5  12   8       33.01       45.53      4.49 o 
  -4  12   8       29.02       42.82      3.96 o 
  -3  12   8      281.08      254.66      8.62 o 
  -2  12   8       26.95       40.13      3.85 o 
  -1  12   8      321.15      346.96     14.38 o 
   0  12   8        7.49       10.85      5.27 o 
   1  12   8     1447.32     1471.61     22.13 o 
   2  12   8      647.30      564.13     12.63 o 
   3  12   8       16.69       11.96      4.03 o 
   4  12   8        0.34       -0.17      4.29 o 
   5  12   8        9.52        9.96      5.49 o 
   6  12   8       27.41       20.92      7.34 o 
   7  12   8       21.09       13.38      8.11 o 
   8  12   8      130.03      147.40     13.88 o 
   9  12   8        6.11       10.07     10.57 o 
 -12  13   8        1.32      -18.29     33.82 o 
 -11  13   8       51.69       62.06     13.08 o 
 -10  13   8       55.57       56.27     13.75 o 
  -9  13   8       26.79       39.56     12.24 o 
  -8  13   8      428.06      374.70     14.92 o 
  -7  13   8      223.65      227.74      9.86 o 
  -6  13   8      841.95      785.99     23.19 o 
  -5  13   8      152.28      151.81      7.22 o 
  -4  13   8      190.15      193.95      9.23 o 
  -3  13   8      141.92      154.27      8.25 o 
  -2  13   8       13.57       15.70      4.24 o 
  -1  13   8        0.27       -1.17      4.55 o 
   0  13   8      420.83      417.92     17.07 o 
   1  13   8     1522.51     1537.45     35.66 o 
   2  13   8       15.44       24.14      7.55 o 
   3  13   8        0.11        1.49      4.46 o 
   4  13   8       68.27       72.35      6.71 o 
   5  13   8       15.14       26.25      6.82 o 
   6  13   8        2.59        0.76      7.00 o 
   7  13   8       16.38       39.58      9.71 o 
   8  13   8        6.51       10.68      8.49 o 
   9  13   8       82.37       86.96     14.75 o 
 -12  14   8       30.36       23.91     20.14 o 
 -11  14   8      102.23      130.66     23.22 o 
 -10  14   8        2.37       27.21     14.48 o 
  -9  14   8       42.73       39.73     13.26 o 
  -8  14   8      122.89       98.32     11.00 o 
  -7  14   8      564.92      515.42     25.68 o 
  -6  14   8       10.24       11.23      4.05 o 
  -5  14   8        5.42        8.89      4.56 o 
  -4  14   8     1833.13     1829.53     28.56 o 
  -3  14   8       12.72        5.29      4.53 o 
  -2  14   8      270.30      247.84      9.92 o 
  -1  14   8       21.71       29.74      8.57 o 
   0  14   8      210.71      190.92     12.91 o 
   1  14   8      819.36      753.90     23.85 o 
   2  14   8      312.05      250.49     45.74 o 
   3  14   8      222.65      266.97      9.41 o 
   4  14   8       26.59       37.58      5.68 o 
   5  14   8       23.86       20.50      6.20 o 
   6  14   8       68.51       83.71     15.77 o 
   7  14   8      233.43      210.65     62.57 o 
   8  14   8        0.01       14.76      8.98 o 
   9  14   8        2.60       -1.35     10.44 o 
 -11  15   8       87.91      106.25     21.29 o 
 -10  15   8       77.24       55.17     15.88 o 
  -9  15   8       46.07       55.11     15.76 o 
  -8  15   8      158.08      144.25     15.88 o 
  -7  15   8       11.19        1.42      5.01 o 
  -6  15   8       53.55       60.66      5.40 o 
  -5  15   8        2.79        4.59      8.02 o 
  -4  15   8     1635.79     1690.02     27.23 o 
  -3  15   8      392.00      378.97     15.97 o 
  -2  15   8     1035.19      995.24     26.85 o 
  -1  15   8       50.58       38.43      8.07 o 
   0  15   8      144.43      150.93     12.72 o 
   1  15   8      120.68      111.09     11.55 o 
   2  15   8      531.94      455.45     19.61 o 
   3  15   8      348.65      287.67      9.68 o 
   4  15   8       75.71       65.47      6.71 o 
   5  15   8       58.57       65.82      7.23 o 
   6  15   8       85.13       81.55     13.20 o 
   7  15   8        9.42        3.94      9.77 o 
   8  15   8      269.78      280.38     23.07 o 
 -12  16   8       77.83       70.87     20.36 o 
 -11  16   8       51.18       67.49     19.61 o 
 -10  16   8      295.44      299.22     30.88 o 
  -9  16   8      618.32      710.64     39.05 o 
  -8  16   8      145.55      157.65     13.94 o 
  -7  16   8       85.24       82.51      7.73 o 
  -6  16   8       10.26        9.45      5.82 o 
  -5  16   8      336.11      338.21     16.48 o 
  -4  16   8        0.08        0.40      4.46 o 
  -3  16   8       58.08       59.83      6.41 o 
  -2  16   8      300.27      259.66     24.77 o 
  -1  16   8       80.21       98.80     11.03 o 
   0  16   8       14.04        6.46     13.04 o 
   1  16   8      433.78      402.71     18.03 o 
   2  16   8      418.51      391.50     18.83 o 
   3  16   8        0.13       -4.34      4.61 o 
   4  16   8       47.50       47.47      6.15 o 
   5  16   8       36.93       34.26      6.07 o 
   6  16   8        0.53       -4.30      8.64 o 
   7  16   8      159.61      185.06     18.94 o 
   8  16   8       72.74       66.25     14.54 o 
 -11  17   8        0.01       -1.08      9.19 o 
 -10  17   8      234.85      255.83     29.35 o 
  -9  17   8      350.99      357.69     28.94 o 
  -8  17   8       70.89       68.74     11.29 o 
  -7  17   8       19.94       32.15      7.17 o 
  -6  17   8      110.66       90.43      8.91 o 
  -5  17   8      288.45      263.15     10.31 o 
  -4  17   8      311.65      288.99     10.69 o 
  -3  17   8     2071.68     2035.09     31.21 o 
  -2  17   8       82.78       87.29     10.35 o 
  -1  17   8       66.31       56.52     14.46 o 
   0  17   8        8.29       -1.43      5.64 o 
   1  17   8        6.60        8.98      6.64 o 
   2  17   8       92.41       87.39     11.37 o 
   3  17   8      334.77      292.31     17.81 o 
   4  17   8      582.77      542.49     18.21 o 
   5  17   8       19.79        7.13      5.07 o 
   6  17   8        3.19       -7.65      7.65 o 
   7  17   8       38.12       37.68     11.04 o 
   8  17   8       13.63        1.76     13.07 o 
 -11  18   8      124.68      122.16     23.08 o 
 -10  18   8      497.19      469.21     34.63 o 
  -9  18   8      710.92      775.13     41.40 o 
  -8  18   8      110.81      119.83     13.04 o 
  -7  18   8       11.31        7.91      6.13 o 
  -6  18   8       55.26       52.41      7.52 o 
  -5  18   8       37.01       35.27      5.67 o 
  -4  18   8       69.56       58.30     11.27 o 
  -3  18   8     1209.44     1173.35     21.73 o 
  -2  18   8       11.72       17.97      7.42 o 
  -1  18   8      732.35      646.32     22.37 o 
   0  18   8      124.30      117.49     18.27 o 
   1  18   8      157.27      144.05     13.42 o 
   2  18   8      167.85      189.49     15.31 o 
   3  18   8       16.23        9.77      5.68 o 
   4  18   8      211.67      190.95     13.10 o 
   5  18   8       25.30       22.76      7.64 o 
   6  18   8       97.18      107.10     14.44 o 
   7  18   8        2.28        4.83      9.66 o 
   8  18   8        5.25       18.19     10.28 o 
 -11  19   8       50.71       60.22     17.91 o 
 -10  19   8       35.46       30.07     20.17 o 
  -9  19   8      312.17      330.70     27.72 o 
  -8  19   8      103.27       87.51     16.90 o 
  -7  19   8       32.89       19.64      6.87 o 
  -6  19   8        0.33        2.27      5.24 o 
  -5  19   8       12.95       17.81      5.08 o 
  -4  19   8       21.44       13.46      7.33 o 
  -3  19   8      130.83      124.78     11.78 o 
  -2  19   8      386.58      325.20     16.09 o 
  -1  19   8      276.75      245.75     14.86 o 
   0  19   8       80.38       67.64     10.26 o 
   1  19   8        8.17        5.03      6.67 o 
   2  19   8        8.05        9.05      4.90 o 
   3  19   8       64.13       73.91      8.57 o 
   4  19   8       20.14        8.89      5.49 o 
   5  19   8        6.61       -0.52      7.06 o 
   6  19   8       74.59       63.04     13.01 o 
   7  19   8      111.10      146.71     17.18 o 
 -10  20   8       32.32       45.93     15.06 o 
  -9  20   8        0.50        8.85     11.78 o 
  -8  20   8        0.03       28.96     12.21 o 
  -7  20   8        0.03       -0.39      9.93 o 
  -6  20   8      127.40      123.59     10.21 o 
  -5  20   8      121.68      165.02     19.10 o 
  -4  20   8       86.08      101.28     11.23 o 
  -3  20   8       12.86       13.49      8.15 o 
  -2  20   8       15.44       34.53     14.00 o 
  -1  20   8        6.00       -0.76      3.48 o 
   0  20   8       58.89       73.77     10.47 o 
   1  20   8       36.68       37.99     11.61 o 
   2  20   8       12.85        3.11      6.63 o 
   3  20   8        2.63        7.34      5.49 o 
   4  20   8       44.03       22.52     15.51 o 
   5  20   8       42.51       58.01      9.45 o 
   6  20   8      141.29      168.30     17.69 o 
   7  20   8      107.93      131.41     20.43 o 
 -10  21   8        7.29       12.43     10.27 o 
  -9  21   8      184.85      184.42     18.79 o 
  -8  21   8        1.54        6.79     10.41 o 
  -7  21   8       39.83       37.15     13.25 o 
  -6  21   8      189.39      177.72     20.52 o 
  -5  21   8      221.49      235.99     20.38 o 
  -4  21   8       11.28        8.12      5.92 o 
  -3  21   8      175.23      197.42     23.97 o 
  -2  21   8        4.02        8.41      5.93 o 
  -1  21   8       13.44        3.77      4.73 o 
   0  21   8       47.11       17.96     14.83 o 
   1  21   8        1.78        3.74      8.11 o 
   2  21   8      145.83      139.75     11.63 o 
   3  21   8      694.73      678.65     20.00 o 
   4  21   8        2.64        4.89      5.09 o 
   5  21   8       96.25      143.88     16.01 o 
   6  21   8      148.49      158.40     21.46 o 
  -9  22   8      283.81      238.51     27.77 o 
  -8  22   8       96.67      112.14     19.31 o 
  -7  22   8       10.90       16.70     11.07 o 
  -6  22   8       54.99       55.45     13.57 o 
  -5  22   8       13.31        6.14      8.69 o 
  -4  22   8      113.07      119.99     19.03 o 
  -3  22   8       13.32        7.39      6.06 o 
  -2  22   8        0.07        4.86      6.09 o 
  -1  22   8       23.03       26.51     11.92 o 
   0  22   8        6.15        5.69      9.30 o 
   1  22   8       22.98       16.63      7.75 o 
   2  22   8      100.36      106.54      9.60 o 
   3  22   8       94.66       94.08      9.51 o 
   4  22   8        4.25        3.29      6.35 o 
   5  22   8        0.62       -1.93     17.35 o 
   6  22   8       28.68       21.32     11.06 o 
  -9  23   8      131.42      138.70     19.69 o 
  -8  23   8        7.86       -4.92      8.24 o 
  -7  23   8       79.42       79.41     16.03 o 
  -6  23   8       35.25       44.58     13.11 o 
  -5  23   8      113.09      100.41     14.34 o 
  -4  23   8      178.57      166.16     18.30 o 
  -3  23   8      175.22      202.99     17.42 o 
  -2  23   8       49.64       43.26      8.41 o 
  -1  23   8       46.03       48.86     19.81 o 
   0  23   8       77.87      101.36     11.88 o 
   1  23   8       22.69        7.22     13.32 o 
   2  23   8        6.30       10.52      5.49 o 
   3  23   8       68.30       90.48      9.56 o 
   4  23   8      166.68      178.98     12.86 o 
   5  23   8       58.85       24.01      8.13 o 
   6  23   8        9.09       17.73     10.10 o 
  -8  24   8        1.78        9.25     10.16 o 
  -7  24   8      247.42      216.52     19.39 o 
  -6  24   8       49.11       61.72     14.12 o 
  -4  24   8       48.78       32.44     10.51 o 
  -3  24   8       53.11       46.24      8.82 o 
  -2  24   8      722.19      706.11     40.68 o 
  -1  24   8        4.80       -0.88      4.87 o 
   0  24   8        8.87       -4.71      5.79 o 
   1  24   8      211.44      222.74     30.53 o 
   2  24   8      214.14      215.39     11.64 o 
   3  24   8      489.03      498.42     17.63 o 
   4  24   8        8.54       13.20      5.58 o 
   5  24   8      387.62      393.77     25.19 o 
  -8  25   8        6.92       16.80      8.89 o 
  -7  25   8       40.72       33.76     13.10 o 
  -6  25   8       31.62       46.95     10.84 o 
  -5  25   8        3.02       12.31      7.13 o 
  -4  25   8       20.34       20.24      7.01 o 
  -3  25   8       36.10       44.54      8.24 o 
  -2  25   8       13.03       23.92     10.39 o 
  -1  25   8        4.59        9.65      7.00 o 
   0  25   8        0.22        7.65      6.10 o 
   1  25   8        0.11        2.17      4.20 o 
   2  25   8        0.09        0.64      4.63 o 
   3  25   8       21.85       13.70      5.45 o 
   4  25   8       15.32       28.11      6.23 o 
  -7  26   8       30.56       46.70     11.19 o 
  -6  26   8        5.82        3.83      3.36 o 
  -5  26   8       36.47       55.29     10.30 o 
  -4  26   8       24.64       27.91      6.99 o 
  -3  26   8      369.06      359.63     19.23 o 
  -2  26   8       42.29       55.24      8.38 o 
  -1  26   8       18.72       25.10      7.63 o 
   0  26   8       27.08       47.08     13.22 o 
   1  26   8        0.15        6.29      4.86 o 
   2  26   8       26.10        3.79      3.70 o 
   3  26   8       24.02       31.68     10.58 o 
   4  26   8       38.23       31.60      6.71 o 
  -6  27   8       53.12       44.09     10.30 o 
  -5  27   8      251.12      248.07     17.11 o 
  -4  27   8      107.45      119.91     13.40 o 
  -3  27   8       37.19       51.95      9.04 o 
  -2  27   8       28.07       39.33     12.27 o 
  -1  27   8        3.95        0.12     17.04 o 
   0  27   8       24.48       26.71     12.48 o 
   1  27   8        5.22        3.17     10.89 o 
   2  27   8        8.37       18.71      9.92 o 
   3  27   8        9.38       10.75      5.38 o 
  -5  28   8      252.18      256.60     19.73 o 
  -4  28   8      397.06      400.55     20.93 o 
  -3  28   8      322.90      304.82     32.72 o 
  -2  28   8        7.34       12.08     19.41 o 
  -1  28   8       66.72       72.20     15.01 o 
   0  28   8       55.19       69.96     16.10 o 
   1  28   8        5.77        8.86     11.78 o 
   2  28   8      163.66      252.01     29.04 o 
  -4  29   8       34.38       48.02     10.18 o 
  -3  29   8      209.02      247.43     16.50 o 
  -2  29   8      275.56      314.24     20.90 o 
  -1  29   8        9.33       17.29      6.12 o 
   0  29   8        0.35       21.70      7.30 o 
   1  29   8      157.86      192.18     15.32 o 
 -13   1   9        4.10       12.03      7.04 o 
 -12   1   9      460.80      475.53     20.17 o 
 -11   1   9      180.97      148.36     10.63 o 
 -10   1   9      304.65      315.60     11.98 o 
  -9   1   9      272.45      256.76      9.38 o 
  -8   1   9     1849.19     1826.94     18.39 o 
  -7   1   9      123.29      141.74      5.59 o 
  -6   1   9       89.96       88.54      4.04 o 
  -5   1   9      486.13      439.61      6.93 o 
  -4   1   9      461.44      507.88      6.72 o 
  -3   1   9      996.05     1033.46     10.38 o 
  -2   1   9     1583.31     1586.54     13.56 o 
  -1   1   9       96.46      114.38      3.51 o 
   0   1   9       12.24       13.00      2.06 o 
   1   1   9       13.14       21.56      2.41 o 
   2   1   9        4.90        2.20      1.93 o 
   3   1   9       18.89       20.01      2.77 o 
   4   1   9       50.14       48.46      3.55 o 
   5   1   9      820.97      818.02     11.35 o 
   6   1   9        1.90        5.09      5.39 o 
   7   1   9       18.79       41.83      7.58 o 
   8   1   9        0.54       -0.70      8.11 o 
   9   1   9        0.10       11.74      8.87 o 
  10   1   9       89.05      103.43     12.90 o 
 -13   2   9       14.87       19.40      7.60 o 
 -12   2   9       29.45       17.43      7.16 o 
 -11   2   9       89.34       90.34      9.63 o 
 -10   2   9      514.29      511.51     12.27 o 
  -9   2   9       89.99       89.34      5.96 o 
  -8   2   9      280.21      286.42      7.29 o 
  -7   2   9     1583.36     1476.95     14.75 o 
  -6   2   9      506.65      517.81      7.45 o 
  -5   2   9      788.65      800.15      8.99 o 
  -4   2   9      529.34      492.27      6.57 o 
  -3   2   9      579.22      596.97      9.12 o 
  -2   2   9      210.43      229.78      4.41 o 
  -1   2   9      429.23      438.19      5.86 o 
   0   2   9     1422.45     1535.88     12.73 o 
   1   2   9        0.37        2.73      1.78 o 
   2   2   9        0.05       -0.11      1.90 o 
   3   2   9     1253.25     1197.86     11.30 o 
   4   2   9      391.43      352.92      7.23 o 
   5   2   9       43.07       41.23      4.48 o 
   6   2   9       16.47       13.95      5.80 o 
   7   2   9      347.82      341.55     13.53 o 
   8   2   9        6.61        7.47      7.04 o 
   9   2   9       41.02       44.04      9.79 o 
  10   2   9       34.73        3.68     31.36 o 
 -13   3   9      233.30      253.94     12.40 o 
 -12   3   9       47.42       44.74      7.79 o 
 -11   3   9      459.69      467.07     13.84 o 
 -10   3   9      340.43      399.51     12.39 o 
  -9   3   9        1.28        1.53      5.14 o 
  -8   3   9       64.06       79.05      5.57 o 
  -7   3   9     3274.86     3214.95     28.11 o 
  -6   3   9      775.66      748.82      9.86 o 
  -5   3   9       30.70       27.53      2.59 o 
  -4   3   9       24.39       31.67      2.18 o 
  -3   3   9      104.44       98.26      2.82 o 
  -2   3   9        0.33        0.92      1.40 o 
  -1   3   9      365.68      411.14      4.97 o 
   0   3   9       28.79       24.58      1.91 o 
   1   3   9     1275.79     1256.76     12.03 o 
   2   3   9      396.82      394.89      5.77 o 
   3   3   9      365.78      369.27      7.19 o 
   4   3   9     2635.27     2452.18     22.14 o 
   5   3   9      909.21      808.81     12.65 o 
   6   3   9      336.85      290.96      8.73 o 
   7   3   9        5.16       -0.17      7.52 o 
   8   3   9     1080.04     1152.79     28.85 o 
   9   3   9       61.88       58.48     16.59 o 
 -13   4   9       11.60       25.60     14.31 o 
 -12   4   9       15.98       21.05      8.93 o 
 -11   4   9        4.73       10.12      6.27 o 
 -10   4   9        0.50       -1.16      5.40 o 
  -9   4   9       18.89       27.69      4.88 o 
  -8   4   9        0.93       17.95      6.14 o 
  -7   4   9     2176.56     2062.97     21.85 o 
  -6   4   9       35.92       35.08      2.88 o 
  -5   4   9       80.26       84.25      4.23 o 
  -4   4   9       60.70       69.91      3.47 o 
  -3   4   9       39.66       46.08      2.93 o 
  -2   4   9      700.65      787.93      8.71 o 
  -1   4   9     1781.95     1820.46     15.21 o 
   0   4   9     1359.78     1404.70     12.79 o 
   1   4   9      486.68      522.24      7.39 o 
   2   4   9       80.08       90.54      3.90 o 
   3   4   9       91.96       91.48      4.33 o 
   4   4   9       19.17       23.31      3.62 o 
   5   4   9        0.06        2.34      4.21 o 
   6   4   9       66.94       59.89      7.04 o 
   7   4   9       77.53       57.73      9.22 o 
   8   4   9       50.93       45.59      8.42 o 
   9   4   9      179.56      216.95     43.44 o 
 -13   5   9      198.81      157.30     21.95 o 
 -12   5   9       66.91       67.31      9.59 o 
 -11   5   9        7.26        0.46      7.09 o 
 -10   5   9      124.84      130.14      8.44 o 
  -9   5   9       67.04       67.41      5.48 o 
  -8   5   9      498.01      485.95     10.11 o 
  -7   5   9     1478.42     1484.32     17.30 o 
  -6   5   9       66.39       60.44      4.03 o 
  -5   5   9      451.89      441.73      7.39 o 
  -4   5   9      503.15      485.33      6.07 o 
  -3   5   9      368.54      406.44      6.85 o 
  -2   5   9      805.93      877.69     12.29 o 
  -1   5   9     1087.06     1153.45     12.03 o 
   0   5   9       38.13       42.72      3.19 o 
   1   5   9      571.70      511.49      7.05 o 
   2   5   9       58.03       58.26      3.28 o 
   3   5   9      777.04      707.84     10.23 o 
   4   5   9        4.63       23.33      3.16 o 
   5   5   9        4.01       -1.76      4.05 o 
   6   5   9       38.11       36.78      4.84 o 
   7   5   9      501.79      457.47     19.53 o 
   8   5   9       57.78       50.77     32.47 o 
   9   5   9        2.02       11.21     10.57 o 
 -13   6   9       47.00       33.95     12.48 o 
 -12   6   9       35.49       35.18     12.28 o 
 -11   6   9      148.25      155.76     14.85 o 
 -10   6   9       29.39       44.49      6.14 o 
  -9   6   9      563.61      567.17     10.83 o 
  -8   6   9        0.28       -1.05      3.31 o 
  -7   6   9       14.35       11.03      3.37 o 
  -6   6   9      873.86      852.17     11.67 o 
  -5   6   9      383.40      432.39      8.40 o 
  -4   6   9       50.33       58.03      6.29 o 
  -3   6   9      331.30      380.71      6.49 o 
  -2   6   9       16.44       12.63      3.22 o 
  -1   6   9      988.88     1063.34     12.18 o 
   0   6   9      692.00      635.37      9.22 o 
   1   6   9     1114.54     1061.25     11.99 o 
   2   6   9        0.05       -2.66      2.66 o 
   3   6   9       43.15       47.72      3.92 o 
   4   6   9       32.00       19.12      4.33 o 
   5   6   9       36.92       46.82      5.84 o 
   6   6   9      179.79      174.27      9.80 o 
   7   6   9        5.82       -5.15      6.11 o 
   8   6   9       42.40       58.64     14.48 o 
   9   6   9      102.57      140.92     14.61 o 
 -13   7   9        4.60        8.77     11.82 o 
 -12   7   9       14.23       30.91     12.96 o 
 -11   7   9       90.41       71.92     12.70 o 
 -10   7   9       59.61       69.87      8.61 o 
  -9   7   9      139.56      142.47      8.84 o 
  -8   7   9       31.37       16.34      4.75 o 
  -7   7   9      461.04      449.05      9.65 o 
  -6   7   9      323.84      286.11      7.93 o 
  -5   7   9      348.34      339.85      7.46 o 
  -4   7   9     7216.80     7295.22     55.60 o 
  -3   7   9      678.10      686.64     13.29 o 
  -2   7   9       10.95       13.04      2.37 o 
  -1   7   9     2254.51     2225.21     20.32 o 
   0   7   9        5.22        8.49      2.34 o 
   1   7   9       13.33        8.62      2.96 o 
   2   7   9     1225.13     1134.25     20.82 o 
   3   7   9        0.94        3.48      3.06 o 
   4   7   9      593.18      545.44     11.45 o 
   5   7   9      219.58      204.18      8.58 o 
   6   7   9      136.52      128.39      8.93 o 
   7   7   9      103.95      129.34     10.90 o 
   8   7   9      397.56      424.27     19.33 o 
   9   7   9        8.67        1.16     12.45 o 
 -13   8   9       45.11       50.59     13.98 o 
 -12   8   9       13.77        6.72     11.62 o 
 -11   8   9       43.75       72.37     12.13 o 
 -10   8   9        7.95        8.64      7.18 o 
  -9   8   9       82.30       87.95      7.73 o 
  -8   8   9      276.83      263.35      9.29 o 
  -7   8   9      442.06      442.05      9.53 o 
  -6   8   9       90.96      108.12      5.50 o 
  -5   8   9      162.24      168.79      6.57 o 
  -4   8   9      913.67      908.69     10.67 o 
  -3   8   9      126.69      121.76      8.43 o 
  -2   8   9      178.41      197.44      4.56 o 
  -1   8   9     1198.79     1162.61     11.89 o 
   0   8   9      298.11      298.64      6.29 o 
   1   8   9      317.69      288.30      7.40 o 
   2   8   9       11.81        6.59      3.20 o 
   3   8   9       26.66       16.14      3.36 o 
   4   8   9      555.21      536.53     10.85 o 
   5   8   9       49.61       31.88      5.36 o 
   6   8   9        4.99       13.43      5.97 o 
   7   8   9       50.40       34.33      7.75 o 
   8   8   9      251.01      270.50     18.20 o 
   9   8   9      174.71      174.30     25.53 o 
 -13   9   9      217.21      267.64     20.12 o 
 -12   9   9       71.66       71.66     16.89 o 
 -11   9   9        2.36       -8.97      8.97 o 
 -10   9   9        0.48       -2.92      7.05 o 
  -9   9   9       78.83       73.01      8.57 o 
  -8   9   9       99.69       84.10      6.10 o 
  -7   9   9      301.95      293.94      8.86 o 
  -6   9   9      308.27      330.50     13.66 o 
  -5   9   9      169.00      157.02      6.14 o 
  -4   9   9        0.01       -0.90      2.40 o 
  -3   9   9     1111.90     1042.87     12.08 o 
  -2   9   9      143.72      128.57      4.52 o 
  -1   9   9      635.97      596.67      8.56 o 
   0   9   9      110.05      101.38      4.37 o 
   1   9   9      831.44      787.97     12.03 o 
   2   9   9        0.60        2.84      3.22 o 
   3   9   9      539.96      558.13     12.60 o 
   4   9   9       59.16       54.00      6.05 o 
   5   9   9       11.42        1.79      5.48 o 
   6   9   9      181.87      205.18     11.06 o 
   7   9   9        5.22        4.50      6.89 o 
   8   9   9       37.63       39.19     12.43 o 
   9   9   9      324.12      373.34     31.08 o 
 -13  10   9       10.41       10.87     11.69 o 
 -12  10   9       59.88       43.32     12.73 o 
 -11  10   9      149.95      147.33     15.40 o 
 -10  10   9       24.57       17.99      9.56 o 
  -9  10   9      143.18      148.25     10.36 o 
  -8  10   9      348.15      349.28     12.75 o 
  -7  10   9       10.85        2.66      5.33 o 
  -6  10   9      136.98      134.09      6.50 o 
  -5  10   9        5.73        3.82      3.44 o 
  -4  10   9      897.62      896.96     13.71 o 
  -3  10   9       71.04       77.36      4.84 o 
  -2  10   9      164.10      167.16      4.75 o 
  -1  10   9      328.40      328.58      6.24 o 
   0  10   9     1219.86     1164.14     14.77 o 
   1  10   9      337.75      334.98      7.99 o 
   2  10   9       20.63       23.32      4.54 o 
   3  10   9      657.76      591.37     10.49 o 
   4  10   9       82.78       75.65      5.46 o 
   5  10   9      190.94      165.57      7.96 o 
   6  10   9       50.18       38.27      8.83 o 
   7  10   9       95.65      102.89     11.86 o 
   8  10   9      195.65      215.85     24.94 o 
   9  10   9       47.27       61.41     20.13 o 
 -13  11   9        3.65       13.07     11.84 o 
 -12  11   9       25.13        6.11     39.22 o 
 -11  11   9        0.69       -2.27     15.50 o 
 -10  11   9        0.07       -0.76      8.69 o 
  -9  11   9       38.36       40.24     10.17 o 
  -8  11   9       41.76       39.92      7.02 o 
  -7  11   9      235.90      208.35      7.79 o 
  -6  11   9       39.43       47.10      4.96 o 
  -5  11   9        0.00       -0.68      3.53 o 
  -4  11   9      902.98      908.04     14.37 o 
  -3  11   9      492.06      478.08      9.31 o 
  -2  11   9     1406.85     1345.47     17.65 o 
  -1  11   9      315.69      266.67      7.78 o 
   0  11   9      133.22      156.21      5.91 o 
   1  11   9      385.18      402.63      9.65 o 
   2  11   9     1205.69     1100.04     16.86 o 
   3  11   9       46.87       52.62      5.66 o 
   4  11   9       26.59       37.11      5.61 o 
   5  11   9      122.00      106.57      8.85 o 
   6  11   9       28.78       28.79      8.35 o 
   7  11   9        2.94        7.01      9.14 o 
   8  11   9      179.20      154.24     20.56 o 
   9  11   9       28.59       33.91     18.00 o 
 -12  12   9       13.36        8.83     17.66 o 
 -11  12   9       73.80       57.67     15.90 o 
 -10  12   9      312.19      280.38     18.43 o 
  -9  12   9      531.38      548.38     34.30 o 
  -8  12   9       57.53       66.65      6.90 o 
  -7  12   9      361.61      305.83      9.44 o 
  -6  12   9      142.34      134.60      7.02 o 
  -5  12   9      348.22      332.87      8.91 o 
  -4  12   9       36.28       30.22      4.16 o 
  -3  12   9      396.35      390.94      8.06 o 
  -2  12   9      127.48      128.10      7.33 o 
  -1  12   9     1524.24     1479.27     20.13 o 
   0  12   9        1.73        3.58      3.16 o 
   1  12   9     1702.63     1503.27     19.88 o 
   2  12   9       39.41       41.99      4.81 o 
   3  12   9       19.44       25.30      4.65 o 
   4  12   9       71.76       76.47      6.55 o 
   5  12   9      168.20      156.40      9.84 o 
   6  12   9       16.07        8.73      7.46 o 
   7  12   9       31.26       24.72      9.24 o 
   8  12   9       76.07       65.05     11.46 o 
 -12  13   9        4.90        2.14     26.12 o 
 -11  13   9       10.33        5.98     21.54 o 
 -10  13   9      563.19      490.84     25.95 o 
  -9  13   9     2152.00     2138.91     71.08 o 
  -8  13   9      234.96      263.76     13.48 o 
  -7  13   9       30.93       36.24      5.36 o 
  -6  13   9      146.21      157.75      7.62 o 
  -5  13   9      262.65      252.22      8.32 o 
  -4  13   9     2235.82     2148.47     30.12 o 
  -3  13   9      323.86      343.23     11.59 o 
  -2  13   9        0.28        0.78      5.26 o 
  -1  13   9     1283.81     1208.19     22.79 o 
   0  13   9     2178.24     2116.53     43.82 o 
   1  13   9      173.91      163.84      8.22 o 
   2  13   9        3.14       -1.51      4.50 o 
   3  13   9       22.67        9.25      4.60 o 
   4  13   9      503.72      473.85     13.71 o 
   5  13   9      112.49       87.09     10.24 o 
   6  13   9       33.53       46.39      9.23 o 
   7  13   9       43.29       46.65      9.97 o 
   8  13   9       85.36      116.89     13.36 o 
 -12  14   9      112.53      128.30     31.92 o 
 -11  14   9      260.25      296.25     32.49 o 
 -10  14   9      179.54      170.66     24.74 o 
  -9  14   9        5.83       -1.71     10.73 o 
  -8  14   9      513.49      486.93     20.27 o 
  -7  14   9        3.93        1.77      8.04 o 
  -6  14   9       12.00       20.76      4.60 o 
  -5  14   9       24.59       29.11      4.55 o 
  -4  14   9      280.66      287.80     10.89 o 
  -3  14   9      537.86      523.03     14.09 o 
  -2  14   9      133.93      137.58      8.73 o 
  -1  14   9      937.38      934.21     19.80 o 
   0  14   9      106.17      128.77     25.87 o 
   1  14   9      176.66      174.27     14.09 o 
   2  14   9      135.96      122.00     11.38 o 
   3  14   9       53.33       60.62      6.24 o 
   4  14   9        0.80       -3.19      4.40 o 
   5  14   9        8.51       -3.39      5.61 o 
   6  14   9        0.76       -0.88      8.69 o 
   7  14   9        3.39       -2.24      7.89 o 
   8  14   9        1.21        8.05      9.42 o 
 -11  15   9      227.28      266.54     30.28 o 
 -10  15   9       83.96      102.67     19.91 o 
  -9  15   9        0.08        9.51     11.51 o 
  -8  15   9      350.20      338.22     17.81 o 
  -7  15   9        1.10        5.15      5.22 o 
  -6  15   9       13.76       17.79      4.44 o 
  -5  15   9     1148.72     1166.88     22.37 o 
  -4  15   9     3011.14     2986.72     42.18 o 
  -3  15   9       81.38       79.56      7.28 o 
  -2  15   9       66.37       64.98      6.99 o 
  -1  15   9      948.58      967.60     27.53 o 
   0  15   9     1372.20     1463.37     35.67 o 
   1  15   9      350.63      338.05     17.01 o 
   2  15   9      508.92      450.30     31.73 o 
   3  15   9      480.06      448.39     12.40 o 
   4  15   9       95.98      114.25      8.37 o 
   5  15   9        9.29        7.44      6.78 o 
   6  15   9      341.53      403.78     34.42 o 
   7  15   9        0.62       -0.12     18.15 o 
   8  15   9      107.34      157.72     18.62 o 
 -11  16   9       97.55      104.59     22.11 o 
 -10  16   9       60.68       73.55     18.58 o 
  -9  16   9      376.10      400.68     29.69 o 
  -8  16   9       78.60       66.53     11.02 o 
  -7  16   9      393.75      354.41     12.50 o 
  -6  16   9       78.90       58.40      6.68 o 
  -5  16   9     2005.59     1882.32     30.68 o 
  -4  16   9     2801.75     2631.83     38.76 o 
  -3  16   9       24.57       14.57      5.10 o 
  -2  16   9      821.16      754.92     18.26 o 
  -1  16   9      324.96      282.69     16.21 o 
   0  16   9       23.74        5.87      7.15 o 
   1  16   9       20.74       35.63      8.64 o 
   2  16   9       13.76        0.51      9.98 o 
   3  16   9      764.48      711.41     20.51 o 
   4  16   9      501.94      469.70     13.67 o 
   5  16   9        3.92       -3.27      6.80 o 
   6  16   9      201.05      215.30     19.06 o 
   7  16   9      135.04      155.11     18.06 o 
   8  16   9       39.43       21.23     14.50 o 
 -11  17   9      758.77      812.57     46.80 o 
 -10  17   9      147.71      116.73     21.49 o 
  -9  17   9       88.54       93.93     18.62 o 
  -8  17   9       15.41        9.18      8.52 o 
  -7  17   9       29.68       23.66      9.40 o 
  -6  17   9      187.66      227.32     13.30 o 
  -5  17   9        0.13       -4.27      4.42 o 
  -4  17   9      385.76      384.12     12.72 o 
  -3  17   9       68.20       60.54      6.86 o 
  -2  17   9      448.42      403.08     12.76 o 
  -1  17   9       57.74       63.99     10.07 o 
   0  17   9       79.58       65.08      9.96 o 
   1  17   9        2.69        1.22      6.57 o 
   2  17   9      904.04      846.35     29.48 o 
   3  17   9      195.05      183.92     12.53 o 
   4  17   9      388.34      382.35     12.52 o 
   5  17   9        4.19        9.78      7.66 o 
   6  17   9        1.06       -2.96      8.80 o 
   7  17   9       22.00        4.58      9.63 o 
 -11  18   9      126.59      106.48     22.57 o 
 -10  18   9      125.00      142.41     23.29 o 
  -9  18   9      108.38       64.45     16.39 o 
  -8  18   9       99.92       99.09     20.41 o 
  -7  18   9      119.89      103.93     17.76 o 
  -6  18   9      455.09      375.94     36.03 o 
  -5  18   9       53.88       74.66      8.64 o 
  -4  18   9        1.07       -5.53      5.53 o 
  -3  18   9        1.56       -4.33      4.33 o 
  -2  18   9       20.37        8.68      9.44 o 
  -1  18   9      745.38      736.90     37.73 o 
   0  18   9      252.95      212.17     32.52 o 
   1  18   9      182.08      191.16     24.52 o 
   2  18   9      197.66      194.85     11.51 o 
   3  18   9      105.16      125.95     22.04 o 
   4  18   9      599.58      576.21     27.62 o 
   5  18   9       32.62       17.40      7.49 o 
   6  18   9       26.71       27.82     10.38 o 
   7  18   9       30.59       24.50     12.02 o 
 -11  19   9      197.07      260.09     30.45 o 
 -10  19   9       20.43       40.71     14.27 o 
  -9  19   9       58.88       82.29     17.67 o 
  -8  19   9       64.09       83.82     17.74 o 
  -7  19   9       16.25        6.60     10.06 o 
  -6  19   9      387.09      320.58     14.33 o 
  -5  19   9       25.36       15.68      5.45 o 
  -4  19   9        8.74       13.33      6.54 o 
  -3  19   9      381.87      387.25     12.82 o 
  -2  19   9      195.97      210.46     22.91 o 
  -1  19   9       12.13       -3.48      5.31 o 
   0  19   9       51.15       52.17      9.73 o 
   1  19   9       47.30       34.56      8.92 o 
   2  19   9      124.29       84.30     14.98 o 
   3  19   9      603.86      534.70     27.52 o 
   4  19   9      119.02      121.33     11.15 o 
   5  19   9        0.45       -2.19      5.33 o 
   6  19   9       15.17       24.86     10.20 o 
   7  19   9       45.26       46.46     13.25 o 
 -10  20   9        0.80        2.27     11.95 o 
  -9  20   9       85.80       84.11     19.48 o 
  -8  20   9      301.58      297.91     28.99 o 
  -7  20   9        0.10        0.19      9.60 o 
  -6  20   9      112.07       96.56      9.75 o 
  -5  20   9      125.55      113.07      8.64 o 
  -4  20   9      485.33      453.54     16.36 o 
  -3  20   9       31.57       22.64      8.09 o 
  -2  20   9      831.74      800.63     28.55 o 
  -1  20   9        0.10        4.99      7.07 o 
   0  20   9        4.40       12.32      7.75 o 
   1  20   9        2.83        2.09      6.44 o 
   2  20   9      527.98      506.60     19.27 o 
   3  20   9      372.30      373.47     15.45 o 
   4  20   9      118.11      112.91     10.74 o 
   5  20   9      163.18      181.51     16.69 o 
   6  20   9       91.77       87.42     17.24 o 
 -10  21   9       76.59       77.42     17.34 o 
  -9  21   9       33.93       39.93     15.29 o 
  -8  21   9        0.46       -7.13      9.46 o 
  -7  21   9        2.53        4.46     10.23 o 
  -6  21   9       22.44       17.89      6.73 o 
  -5  21   9       69.74      101.73     16.23 o 
  -4  21   9       33.22       43.23      9.11 o 
  -3  21   9        9.94        0.17      6.24 o 
  -2  21   9      612.11      628.70     23.40 o 
  -1  21   9        5.51       12.13      7.08 o 
   0  21   9      637.69      566.56     27.70 o 
   1  21   9       83.56       81.16     23.63 o 
   2  21   9        1.56       -4.48      4.48 o 
   3  21   9        4.93        2.85      4.81 o 
   4  21   9      129.73      124.83     18.73 o 
   5  21   9      242.89      297.84     20.42 o 
   6  21   9       23.57        5.37      9.07 o 
  -9  22   9      192.63      197.84     24.35 o 
  -8  22   9      198.44      235.56     26.48 o 
  -7  22   9        0.09       -8.33      8.33 o 
  -6  22   9        0.33       13.00      9.64 o 
  -5  22   9       16.92       -3.37      9.35 o 
  -4  22   9       13.28       20.14      7.35 o 
  -3  22   9      459.29      427.84     19.60 o 
  -2  22   9      107.95      130.08     13.38 o 
  -1  22   9       28.25       35.71     16.68 o 
   0  22   9      134.70      151.11     23.80 o 
   1  22   9       31.05       16.63      7.84 o 
   2  22   9      183.68      172.68     11.73 o 
   3  22   9        0.51        7.94      5.56 o 
   4  22   9      196.66      188.16     19.00 o 
   5  22   9        3.88       -0.37      7.03 o 
  -9  23   9      320.63      368.15     28.38 o 
  -8  23   9       26.06       43.92     14.95 o 
  -7  23   9      135.61      143.44     20.93 o 
  -6  23   9       38.03       45.49     13.01 o 
  -5  23   9       14.45       -7.58      7.58 o 
  -4  23   9     1261.66     1289.63     34.68 o 
  -3  23   9       21.50        5.65      5.34 o 
  -2  23   9       56.07       51.86     17.54 o 
  -1  23   9      514.74      302.03     20.74 o 
   0  23   9       11.07       18.29      7.86 o 
   1  23   9      165.42      182.92     15.82 o 
   2  23   9        0.03        4.20      5.85 o 
   3  23   9      158.05      143.71     11.47 o 
   4  23   9       16.78       23.06      7.81 o 
   5  23   9       45.65       23.34      9.63 o 
  -8  24   9       11.96        1.84      8.37 o 
  -7  24   9       75.69       42.95     11.34 o 
  -6  24   9      105.68      108.25     16.65 o 
  -5  24   9       40.65       57.43     12.85 o 
  -4  24   9        0.01        5.77      4.33 o 
  -3  24   9       88.45       89.44     19.89 o 
  -2  24   9      128.21      142.41     24.24 o 
  -1  24   9      227.32      205.28     27.95 o 
   0  24   9       19.66       17.39      6.57 o 
   1  24   9        0.74       -8.63      8.63 o 
   2  24   9       79.71       76.92      8.49 o 
   3  24   9      144.08      136.12     11.25 o 
   4  24   9      141.21      156.70     14.47 o 
  -8  25   9      459.65      534.90     32.75 o 
  -7  25   9      172.36      241.12     25.54 o 
  -6  25   9      100.46      117.90     18.16 o 
  -5  25   9        1.15       15.60      8.08 o 
  -3  25   9       13.32       31.12      7.97 o 
  -2  25   9        2.71        5.77      8.72 o 
  -1  25   9       39.80       25.52     11.26 o 
   0  25   9        4.62        2.70      3.33 o 
   1  25   9       79.06      107.08     10.73 o 
   2  25   9      134.34      177.20     14.06 o 
   3  25   9      109.27      114.27     11.94 o 
   4  25   9        9.88       16.78      5.46 o 
  -7  26   9      130.14      137.78     18.14 o 
  -6  26   9        3.35       22.68      8.56 o 
  -5  26   9      277.31      317.04     36.93 o 
  -4  26   9        0.99       11.54      7.76 o 
  -3  26   9       60.23       98.87     14.59 o 
  -2  26   9        4.72       21.67      7.00 o 
  -1  26   9       64.54       68.58     10.10 o 
   0  26   9        0.77       12.64      5.17 o 
   1  26   9       10.73       29.03      6.03 o 
   2  26   9        5.85       13.54      5.52 o 
   3  26   9        0.08        9.00      4.83 o 
  -6  27   9        0.01        6.85      6.38 o 
  -5  27   9       28.16       50.79      9.34 o 
  -4  27   9        6.02       14.32     18.03 o 
  -3  27   9       85.83       94.58     11.75 o 
  -2  27   9       23.54       28.87      7.13 o 
  -1  27   9       29.38       33.23      9.55 o 
   0  27   9      126.91      153.26     14.21 o 
   1  27   9       39.39       31.28     11.09 o 
   2  27   9       44.79       34.97     14.08 o 
  -5  28   9       60.36      119.81     15.48 o 
  -4  28   9       75.89       74.23     14.89 o 
  -3  28   9      343.38      300.70     18.30 o 
  -2  28   9      181.83      205.38     14.92 o 
  -1  28   9        1.96       12.35      7.88 o 
   0  28   9       97.78      122.74     14.94 o 
   1  28   9      349.85      334.97     32.00 o 
  -3  29   9        0.04       15.56      6.40 o 
  -2  29   9       79.69       68.51     11.28 o 
  -1  29   9        2.09       32.97      8.13 o 
 -13   0  10      107.07       90.46     13.85 o 
 -12   0  10      591.45      569.81     23.69 o 
 -11   0  10     1240.24     1161.31     32.03 o 
 -10   0  10      229.53      214.19     16.11 o 
  -9   0  10       48.73       21.15     10.97 o 
  -8   0  10      490.03      509.39     19.87 o 
  -7   0  10     1705.81     1599.84     23.49 o 
  -6   0  10     1565.48     1812.63     22.38 o 
  -5   0  10      248.61      242.84     10.31 o 
  -4   0  10     1739.41     1735.79     20.79 o 
  -3   0  10      645.43      780.15     18.87 o 
  -2   0  10      198.71      184.94      6.25 o 
  -1   0  10      138.60      168.58      6.12 o 
   0   0  10      253.60      322.57      7.97 o 
   1   0  10      582.58      616.55     11.02 o 
   2   0  10       28.18       22.11      3.89 o 
   3   0  10     2290.06     2189.00     28.64 o 
   4   0  10       49.07       39.10      6.66 o 
   5   0  10      154.22      122.75      9.39 o 
   6   0  10      165.97      164.87     13.51 o 
   7   0  10      749.07      687.78     32.50 o 
   8   0  10      235.38      243.10     21.73 o 
   9   0  10      136.15      171.82     20.53 o 
 -13   1  10      199.31      200.44     12.10 o 
 -12   1  10       64.90       76.12      8.95 o 
 -11   1  10        0.39        7.23      5.52 o 
 -10   1  10     1348.00     1344.82     23.78 o 
  -9   1  10       96.95       95.15      6.44 o 
  -8   1  10      398.68      393.69      8.20 o 
  -7   1  10      178.30      166.01      5.60 o 
  -6   1  10        0.41        1.58      2.36 o 
  -5   1  10        1.62        0.09      2.10 o 
  -4   1  10      565.75      615.24      7.74 o 
  -3   1  10       76.37       73.19      3.30 o 
  -2   1  10      981.09      946.62     10.23 o 
  -1   1  10      471.27      414.84      6.07 o 
   0   1  10     1589.22     1595.82     13.59 o 
   1   1  10      697.26      696.44      8.32 o 
   2   1  10      737.96      737.44      8.58 o 
   3   1  10      184.19      143.65      4.89 o 
   4   1  10      508.78      444.44      8.69 o 
   5   1  10       44.91       35.32      5.45 o 
   6   1  10       30.83       26.46      5.90 o 
   7   1  10       37.98       51.93      8.28 o 
   8   1  10       48.37       62.05     24.71 o 
   9   1  10       98.12      125.28     13.15 o 
 -13   2  10        3.49       13.58     10.14 o 
 -12   2  10       61.52       70.69     10.02 o 
 -11   2  10       13.80        9.05      8.26 o 
 -10   2  10        4.18        7.36      8.00 o 
  -9   2  10      130.43      151.25      7.28 o 
  -8   2  10      333.76      307.13      9.87 o 
  -7   2  10      614.94      621.51      9.76 o 
  -6   2  10      663.64      638.75      9.38 o 
  -5   2  10        1.39        2.20      2.22 o 
  -4   2  10        0.01        0.15      1.93 o 
  -3   2  10       77.45       78.65      3.31 o 
  -2   2  10      345.87      361.20      5.65 o 
  -1   2  10      485.59      510.86      6.69 o 
   0   2  10     1191.38     1138.92     10.94 o 
   1   2  10       69.25       66.53      3.35 o 
   2   2  10       97.74       94.31      4.08 o 
   3   2  10        4.91       11.10      2.93 o 
   4   2  10      633.25      591.51      9.62 o 
   5   2  10        0.03        0.39      3.57 o 
   6   2  10       64.74       78.69      8.56 o 
   7   2  10        4.69        0.97      5.72 o 
   8   2  10      499.36      534.02     20.85 o 
   9   2  10        0.09        2.28      8.10 o 
 -13   3  10      152.86      158.85     12.36 o 
 -12   3  10       18.22       11.11      8.47 o 
 -11   3  10        8.23        7.03      6.59 o 
 -10   3  10        0.32        3.27      4.26 o 
  -9   3  10      293.44      323.21      9.77 o 
  -8   3  10     1403.37     1398.61     17.42 o 
  -7   3  10     3847.94     3785.84     33.84 o 
  -6   3  10     1529.46     1447.71     14.13 o 
  -5   3  10       13.32       11.05      2.45 o 
  -4   3  10      800.61      769.55      7.80 o 
  -3   3  10      634.78      673.57      6.98 o 
  -2   3  10     2168.70     2232.86     15.78 o 
  -1   3  10      223.94      255.80      4.22 o 
   0   3  10     1478.59     1559.56     12.22 o 
   1   3  10      366.03      391.94      6.01 o 
   2   3  10        0.86       -2.31      2.31 o 
   3   3  10       10.69       15.11      3.16 o 
   4   3  10      412.43      396.54      8.05 o 
   5   3  10       14.41       15.77      4.07 o 
   6   3  10      163.16      162.77     10.32 o 
   7   3  10      307.74      340.39     16.00 o 
   9   3  10       36.61       28.46     13.11 o 
 -13   4  10       37.71       24.14     11.45 o 
 -12   4  10      275.01      253.45     13.91 o 
 -11   4  10       38.43       26.79      8.26 o 
 -10   4  10        6.80        7.31      5.52 o 
  -9   4  10     1014.45      964.71     15.79 o 
  -8   4  10       11.27        9.45      4.00 o 
  -7   4  10       11.09        8.79      3.53 o 
  -6   4  10       20.04       10.92      3.63 o 
  -5   4  10       27.60       21.71      3.20 o 
  -4   4  10       75.91       86.97      4.23 o 
  -3   4  10       34.37       37.18      2.91 o 
  -2   4  10       51.01       45.87      3.06 o 
  -1   4  10     1177.47     1247.16     12.16 o 
   0   4  10       49.63       48.93      3.51 o 
   1   4  10      507.96      491.01      7.93 o 
   2   4  10     1086.10     1075.46     11.37 o 
   3   4  10     1998.66     1946.44     17.82 o 
   4   4  10        0.21        2.31      3.66 o 
   5   4  10      397.33      347.87      9.11 o 
   6   4  10        0.66       -4.14      4.23 o 
   7   4  10       10.22        9.24      7.21 o 
   8   4  10       19.70        8.74     11.75 o 
   9   4  10        7.60       11.54     13.06 o 
 -13   5  10       25.02       42.78     12.48 o 
 -12   5  10      334.84      371.41     32.68 o 
 -11   5  10       44.31       35.18      6.81 o 
 -10   5  10      347.08      328.14     11.36 o 
  -9   5  10       29.66       28.42      4.84 o 
  -8   5  10       19.58       20.63      4.20 o 
  -7   5  10     1492.20     1471.68     17.28 o 
  -6   5  10      225.11      210.97      6.08 o 
  -5   5  10       83.77       92.05      4.35 o 
  -4   5  10       20.73       21.31      2.90 o 
  -3   5  10       37.48       46.13      3.00 o 
  -2   5  10        0.54        2.78      4.63 o 
  -1   5  10       14.02       15.21      2.44 o 
   0   5  10      954.19      920.18     10.43 o 
   1   5  10        4.05       -1.48      2.25 o 
   2   5  10        0.00       -2.55      2.55 o 
   3   5  10     1919.28     1805.57     16.74 o 
   4   5  10      298.47      278.63      7.29 o 
   5   5  10       37.22       20.90      4.26 o 
   6   5  10       57.16       59.70      5.76 o 
   7   5  10      113.87      112.94     15.81 o 
   8   5  10       11.64       39.62     15.75 o 
   9   5  10        7.61        7.13     16.91 o 
 -13   6  10        2.69      -11.01     11.01 o 
 -12   6  10        5.08       10.54     10.98 o 
 -11   6  10      284.89      304.55     41.59 o 
 -10   6  10        6.68       12.24      6.63 o 
  -9   6  10       52.54       59.69      5.96 o 
  -8   6  10      282.32      295.21      7.70 o 
  -7   6  10     1008.38      992.55     14.30 o 
  -6   6  10     1165.14     1115.80     15.21 o 
  -5   6  10     1530.95     1510.58     21.21 o 
  -4   6  10        0.02        1.69      2.68 o 
  -3   6  10      273.68      255.83      7.95 o 
  -2   6  10      573.22      516.27      9.58 o 
  -1   6  10       65.23       51.02      3.99 o 
   0   6  10      653.21      590.91      8.84 o 
   1   6  10       22.27       18.93      3.50 o 
   2   6  10      733.44      701.83     10.24 o 
   3   6  10        6.52        6.43      3.31 o 
   4   6  10       93.75      101.74      6.46 o 
   5   6  10        0.50        0.70      4.48 o 
   6   6  10        5.64       14.16      5.81 o 
   7   6  10      171.49      179.67     22.41 o 
   8   6  10       46.33       99.92     20.61 o 
   9   6  10      217.64      247.87     18.82 o 
 -13   7  10        3.09        7.30     11.41 o 
 -12   7  10      204.41      213.82     17.39 o 
 -11   7  10      114.53      133.13     13.99 o 
 -10   7  10       41.47       48.14      7.73 o 
  -9   7  10     1582.91     1514.25     21.44 o 
  -8   7  10      427.27      449.91     10.98 o 
  -7   7  10       49.10       47.21      4.86 o 
  -6   7  10      120.26      125.09      5.94 o 
  -5   7  10      211.57      208.56      6.50 o 
  -4   7  10        0.00       -1.86      2.70 o 
  -3   7  10      633.84      641.95      9.87 o 
  -2   7  10       48.53       34.96      3.56 o 
  -1   7  10       83.97       87.00      5.03 o 
   0   7  10      121.24      123.67      5.78 o 
   1   7  10      142.91      165.96      5.78 o 
   2   7  10       39.83       42.77      4.44 o 
   3   7  10        0.83        1.39      3.04 o 
   4   7  10      174.47      144.50      7.39 o 
   5   7  10       95.38       94.23      7.35 o 
   6   7  10        1.46        0.99      6.62 o 
   7   7  10       62.21      100.57     22.05 o 
   8   7  10        0.19       10.47     11.61 o 
   9   7  10       15.95       23.74     11.90 o 
 -13   8  10      115.32      143.26     18.34 o 
 -12   8  10       40.97       38.24     12.13 o 
 -11   8  10        0.47        3.79      9.57 o 
 -10   8  10      367.52      380.24     18.19 o 
  -9   8  10     1067.17     1010.36     19.09 o 
  -8   8  10        7.83       12.12      4.24 o 
  -7   8  10       61.67       61.65      5.72 o 
  -6   8  10        7.15        7.56      3.35 o 
  -5   8  10      548.12      561.16      9.90 o 
  -4   8  10      247.10      240.94      6.58 o 
  -3   8  10      131.20      134.76      5.36 o 
  -2   8  10     2985.51     2964.11     24.26 o 
  -1   8  10      110.33      118.01      7.06 o 
   0   8  10      553.90      521.47     11.62 o 
   1   8  10      592.44      605.89     10.91 o 
   2   8  10        4.55        7.57      3.45 o 
   3   8  10      107.13       78.86      5.77 o 
   4   8  10      388.20      336.38      9.62 o 
   5   8  10      182.65      155.97     10.10 o 
   6   8  10       78.40       91.78     18.96 o 
   7   8  10       96.04      124.26     12.04 o 
   8   8  10      375.80      423.01     20.89 o 
   9   8  10        2.75       16.35     16.69 o 
 -13   9  10        6.09        0.12     11.53 o 
 -12   9  10       66.03       43.46     19.11 o 
 -11   9  10      180.01      144.30     14.39 o 
 -10   9  10     1068.39     1086.32     24.53 o 
  -9   9  10      275.99      275.24     11.24 o 
  -8   9  10       50.15       60.32      7.32 o 
  -7   9  10        4.04        3.95      3.89 o 
  -6   9  10      141.12      127.73      7.15 o 
  -5   9  10       15.46       12.74      3.71 o 
  -4   9  10       33.70       29.25      3.92 o 
  -3   9  10       57.11       77.65      4.22 o 
  -2   9  10     1115.79     1113.65     13.06 o 
  -1   9  10     3434.49     3317.59     28.61 o 
   0   9  10       93.78       92.69      5.30 o 
   1   9  10      595.58      618.02     13.40 o 
   2   9  10     2954.74     2778.04     28.64 o 
   3   9  10     1967.78     1835.90     22.46 o 
   4   9  10      754.60      691.85     13.39 o 
   5   9  10        6.14       -0.04      5.55 o 
   6   9  10       20.78       31.65      7.30 o 
   7   9  10       94.83      120.96     10.50 o 
   8   9  10        0.20       19.09     17.28 o 
 -13  10  10       50.47       62.10     13.47 o 
 -12  10  10        1.40      -10.63     10.63 o 
 -11  10  10       46.16       47.81     12.18 o 
 -10  10  10        2.91       14.53      8.96 o 
  -9  10  10      779.94      722.34     32.15 o 
  -8  10  10       65.84       75.54      6.72 o 
  -7  10  10       46.73       49.68      5.20 o 
  -6  10  10      545.93      550.50     12.02 o 
  -5  10  10      460.02      445.32     10.57 o 
  -4  10  10      729.40      697.44     11.71 o 
  -3  10  10     1201.59     1240.57     15.89 o 
  -2  10  10        0.17        0.05      3.06 o 
  -1  10  10     1578.66     1556.02     18.36 o 
   0  10  10        3.51        3.43      3.21 o 
   1  10  10       53.94       54.83      4.82 o 
   2  10  10      266.72      228.19      7.54 o 
   3  10  10     1391.89     1345.64     18.58 o 
   4  10  10       96.35       92.55      5.71 o 
   5  10  10      202.97      197.82     13.84 o 
   6  10  10       48.91       56.53      9.71 o 
   7  10  10        7.22        2.35      7.70 o 
   8  10  10       88.13       96.49     21.68 o 
 -12  11  10      132.79      102.26     30.93 o 
 -11  11  10      437.74      477.13     43.50 o 
 -10  11  10        2.34        2.98      9.07 o 
  -9  11  10      216.10      269.10     20.51 o 
  -8  11  10      206.99      207.89     11.63 o 
  -7  11  10      395.46      344.24     10.22 o 
  -6  11  10      883.98      831.10     14.77 o 
  -5  11  10      152.47      166.21      7.44 o 
  -4  11  10      184.81      193.63      7.49 o 
  -3  11  10      117.31      125.74      5.80 o 
  -2  11  10       80.44       73.62      4.83 o 
  -1  11  10      229.96      254.07      7.32 o 
   0  11  10        0.25        4.02      3.20 o 
   1  11  10       46.68       47.91      5.01 o 
   2  11  10       88.68       91.54      5.71 o 
   3  11  10      199.16      215.95      9.20 o 
   4  11  10       11.65       18.71      4.68 o 
   5  11  10      323.39      321.84     16.08 o 
   6  11  10       72.12       93.58     18.22 o 
   7  11  10      154.60      159.94     14.21 o 
   8  11  10       29.84       38.34     12.96 o 
 -12  12  10       80.78       69.47     28.91 o 
 -11  12  10       35.16       29.91     24.79 o 
 -10  12  10      446.77      494.74     26.03 o 
  -9  12  10       99.33       97.24     30.59 o 
  -8  12  10      192.32      193.99     10.31 o 
  -7  12  10      404.53      372.25     17.67 o 
  -6  12  10        4.73        0.36      3.93 o 
  -5  12  10      226.06      210.30      7.88 o 
  -4  12  10     1365.79     1299.65     17.90 o 
  -3  12  10       70.85       85.70      5.45 o 
  -2  12  10      140.26      107.55      6.63 o 
  -1  12  10      556.10      591.13     10.44 o 
   0  12  10      427.66      440.84     10.17 o 
   1  12  10       85.08      110.51      6.40 o 
   2  12  10        6.63        6.00      4.30 o 
   3  12  10       44.10       51.62      5.99 o 
   4  12  10      148.42      115.00      7.88 o 
   5  12  10       35.56       55.06      9.39 o 
   6  12  10       79.18       96.67     11.80 o 
   7  12  10      134.54      179.30     20.13 o 
   8  12  10       18.13        6.81     11.25 o 
 -12  13  10        3.57       24.56     26.02 o 
 -11  13  10        8.01       -9.43     25.41 o 
 -10  13  10      282.18      277.55     21.97 o 
  -9  13  10      877.53      927.16     32.68 o 
  -8  13  10       22.13       16.65      8.71 o 
  -7  13  10      480.26      463.20     12.44 o 
  -6  13  10      272.74      257.20      9.26 o 
  -5  13  10     1453.66     1373.59     20.69 o 
  -4  13  10      191.19      182.57      9.76 o 
  -3  13  10     2788.07     2739.70     32.32 o 
  -2  13  10        5.30        3.18      3.60 o 
  -1  13  10       24.54       21.89      4.34 o 
   0  13  10     1114.95     1108.60     18.49 o 
   1  13  10        0.02       -0.20      5.15 o 
   2  13  10        0.74       -3.81      4.61 o 
   3  13  10      807.23      723.55     14.98 o 
   4  13  10       15.07       17.13      5.06 o 
   5  13  10      117.41      113.85     11.70 o 
   6  13  10       17.85       27.57      9.12 o 
   7  13  10      148.72      155.58     14.26 o 
   8  13  10        0.20       -5.52     10.95 o 
 -12  14  10      139.26      228.70     36.68 o 
 -11  14  10       74.08       75.30     19.00 o 
 -10  14  10       22.76       19.97     13.94 o 
  -9  14  10        3.86       27.73     13.43 o 
  -8  14  10      328.19      375.01     18.73 o 
  -7  14  10      309.67      306.24     11.02 o 
  -6  14  10       22.71       33.02      7.64 o 
  -5  14  10      553.50      542.63     12.14 o 
  -4  14  10       64.38       53.16      8.57 o 
  -3  14  10       53.45       65.43      8.77 o 
  -2  14  10       50.68       47.18      6.72 o 
  -1  14  10       89.98       87.14      7.92 o 
   0  14  10      103.52       94.43      8.44 o 
   1  14  10        3.36        8.21      8.78 o 
   2  14  10      576.57      549.10     15.62 o 
   3  14  10       63.80       55.52      6.67 o 
   4  14  10       35.01       27.65      6.03 o 
   5  14  10        0.63       -7.01     10.88 o 
   6  14  10        0.59        1.87      7.56 o 
   7  14  10       60.85       70.51     11.79 o 
   8  14  10       24.66       31.72     12.11 o 
 -11  15  10       54.23       75.81     20.04 o 
 -10  15  10       30.88        6.61     12.67 o 
  -9  15  10      104.39       91.53     18.91 o 
  -8  15  10        7.92        9.43      8.32 o 
  -7  15  10      304.62      262.80     11.82 o 
  -6  15  10       81.09       76.57      6.57 o 
  -5  15  10       13.23       15.14      5.16 o 
  -4  15  10      126.37      136.80      9.11 o 
  -3  15  10      672.00      619.49     16.20 o 
  -2  15  10       39.93       64.03      8.94 o 
  -1  15  10      180.05      173.56     10.11 o 
   0  15  10        4.17        8.53      5.14 o 
   1  15  10      102.07       87.35     11.55 o 
   2  15  10       12.05        8.98      5.15 o 
   3  15  10       30.81       19.78      5.22 o 
   4  15  10      103.94      100.88      8.37 o 
   5  15  10       14.20       16.54      7.37 o 
   6  15  10       56.66       38.94     22.29 o 
   7  15  10       11.58       23.35     11.82 o 
 -11  16  10       47.57       41.56     16.55 o 
 -10  16  10        6.96       16.66     13.63 o 
  -9  16  10        5.50       16.97     13.30 o 
  -8  16  10      141.32      142.74     19.74 o 
  -7  16  10      206.94      188.81     10.43 o 
  -6  16  10       87.25       85.56      7.81 o 
  -5  16  10       12.36       13.86      5.29 o 
  -4  16  10      973.00      927.62     20.24 o 
  -3  16  10      779.85      738.78     17.93 o 
  -2  16  10       30.75       20.80      5.76 o 
  -1  16  10       98.87      104.97      8.72 o 
   0  16  10      337.08      329.13     17.22 o 
   1  16  10      228.67      187.71     15.57 o 
   2  16  10      184.86      155.38     16.21 o 
   3  16  10       29.37       24.69      5.47 o 
   4  16  10       48.88       64.73      8.63 o 
   5  16  10       85.94       81.45     10.62 o 
   6  16  10      167.01      178.92     18.36 o 
   7  16  10      673.54      760.66     32.13 o 
 -11  17  10       16.30       19.08     14.99 o 
 -10  17  10      220.48      208.20     27.34 o 
  -9  17  10       83.78       69.76     17.87 o 
  -8  17  10        0.76       -4.87      9.92 o 
  -7  17  10       64.48       54.83     14.71 o 
  -6  17  10      282.99      265.90     19.61 o 
  -5  17  10      237.17      238.08     10.86 o 
  -4  17  10      107.80      110.12      8.51 o 
  -3  17  10      120.26      127.39     11.69 o 
  -2  17  10       29.13       24.79      5.86 o 
  -1  17  10      405.30      368.62     16.34 o 
   0  17  10      699.79      689.33     24.71 o 
   1  17  10       40.83       40.79      9.85 o 
   2  17  10        8.02        9.07      5.22 o 
   3  17  10       43.53       27.73      7.20 o 
   4  17  10       26.87       15.98      8.61 o 
   5  17  10        7.80        8.85     11.41 o 
   6  17  10      249.13      323.70     22.22 o 
   7  17  10      123.81      126.72     20.88 o 
 -11  18  10      179.63      235.32     30.99 o 
 -10  18  10       68.68       74.36     19.23 o 
  -9  18  10       74.50       68.14     17.17 o 
  -8  18  10       38.68        6.32     10.88 o 
  -7  18  10        4.28       19.38     11.40 o 
  -6  18  10      322.09      307.97     14.61 o 
  -5  18  10      956.85      924.85     20.69 o 
  -4  18  10        3.47        1.49      4.94 o 
  -3  18  10       23.24       28.76      6.10 o 
  -2  18  10      386.09      342.52     20.54 o 
  -1  18  10      641.42      613.86     17.10 o 
   0  18  10      294.51      291.82     17.32 o 
   1  18  10       39.65       46.83     16.46 o 
   2  18  10      909.89      831.15     34.68 o 
   3  18  10      507.74      499.02     18.00 o 
   4  18  10       20.48        7.52      6.11 o 
   5  18  10        6.58        0.33      7.92 o 
   6  18  10       13.18       -0.23     15.57 o 
 -10  19  10       27.80       34.81     15.88 o 
  -9  19  10        0.95       10.08     11.55 o 
  -8  19  10        8.10       -3.12      9.58 o 
  -7  19  10      147.07      127.35     18.79 o 
  -6  19  10        7.31        2.94      9.08 o 
  -5  19  10      162.90      140.06      9.74 o 
  -4  19  10      446.81      420.37     13.93 o 
  -3  19  10       18.07       21.08      6.08 o 
  -2  19  10       45.49       34.19      6.52 o 
  -1  19  10       37.37       25.45      8.36 o 
   0  19  10       85.63       76.12     15.93 o 
   1  19  10       49.27       64.90     11.05 o 
   2  19  10      362.07      316.62     14.36 o 
   3  19  10      225.58      230.73     14.57 o 
   4  19  10      205.01      211.14     14.64 o 
   5  19  10      194.40      218.83     15.53 o 
   6  19  10       40.33       66.49     15.39 o 
 -10  20  10      278.44      347.23     30.74 o 
  -9  20  10       11.46       10.28     11.70 o 
  -8  20  10        7.87       -9.89      9.89 o 
  -7  20  10      127.25      110.60     18.50 o 
  -6  20  10      237.97      280.04     23.54 o 
  -5  20  10      217.31      226.32     15.76 o 
  -4  20  10       62.11       48.76      7.01 o 
  -3  20  10      109.90      114.84      9.53 o 
  -2  20  10      277.29      280.00     13.14 o 
  -1  20  10      117.97      115.92     13.03 o 
   0  20  10      110.17      114.93     13.33 o 
   1  20  10       76.46       85.51     11.81 o 
   2  20  10      128.53      128.26     17.57 o 
   3  20  10       11.96        2.81      6.79 o 
   4  20  10      314.78      316.69     16.17 o 
   5  20  10        6.08       17.42      6.98 o 
   6  20  10      120.04      182.03     22.12 o 
 -10  21  10      295.02      336.12     29.73 o 
  -9  21  10       85.60      127.39     21.06 o 
  -8  21  10      132.05      133.71     19.59 o 
  -7  21  10        0.35       21.34     11.05 o 
  -6  21  10      107.28      100.64     17.22 o 
  -5  21  10      129.67      150.99     15.92 o 
  -4  21  10      408.63      379.20     13.76 o 
  -3  21  10      235.36      255.04     11.91 o 
  -2  21  10        1.26        6.09      7.12 o 
  -1  21  10       21.65       32.69      8.32 o 
   0  21  10       32.01       39.61      9.45 o 
   1  21  10      151.43      184.55     16.63 o 
   2  21  10       49.67       55.31      7.62 o 
   3  21  10      175.81      172.77     21.93 o 
   4  21  10      433.97      465.70     24.84 o 
   5  21  10      140.41      129.27     18.92 o 
  -9  22  10       23.51       37.30     13.79 o 
  -8  22  10        6.67       -1.50      9.22 o 
  -7  22  10       96.22      108.40     18.54 o 
  -6  22  10        0.38       -2.65      9.70 o 
  -5  22  10        0.07       -7.59      7.59 o 
  -4  22  10       16.19       13.60      7.91 o 
  -3  22  10        0.12       11.46     10.99 o 
  -2  22  10       59.92       54.40     10.22 o 
  -1  22  10        0.06       -2.03      6.70 o 
   0  22  10        9.72       10.76      6.95 o 
   1  22  10       52.86       51.49     10.49 o 
   2  22  10      284.32      317.30     14.60 o 
   3  22  10      205.51      247.72     16.48 o 
   4  22  10       25.60        2.97      5.75 o 
   5  22  10       78.63       82.15     14.68 o 
  -9  23  10      102.36      120.20     19.96 o 
  -8  23  10       18.92       25.54     13.00 o 
  -7  23  10       50.57       76.70     15.29 o 
  -6  23  10      432.69      431.92     28.84 o 
  -5  23  10       17.80       44.46     11.78 o 
  -4  23  10       14.59        6.51      9.53 o 
  -3  23  10        0.44        7.04      7.50 o 
  -2  23  10      104.72      110.50     13.25 o 
  -1  23  10        9.79        4.25      7.64 o 
   0  23  10       55.26       62.92     11.70 o 
   1  23  10        1.66        4.01      7.50 o 
   2  23  10      412.72      385.16     22.27 o 
   3  23  10       12.28        1.37      4.99 o 
   4  23  10        0.97        2.20      4.05 o 
  -8  24  10      197.07      199.91     24.08 o 
  -7  24  10       35.82       35.04     12.27 o 
  -6  24  10        8.75       22.93     10.75 o 
  -5  24  10       14.23       30.86     10.88 o 
  -4  24  10        4.06        6.34      7.25 o 
  -3  24  10      131.97      139.54     20.59 o 
  -2  24  10       99.71      125.86     13.75 o 
  -1  24  10      420.01      425.53     40.16 o 
   0  24  10       38.20       44.72     10.47 o 
   1  24  10      103.80       79.95     12.41 o 
   2  24  10       42.72       47.49      7.70 o 
   3  24  10      187.20      172.62     14.56 o 
   4  24  10       36.82       36.57     19.93 o 
  -7  25  10      186.42      195.56     22.65 o 
  -6  25  10       25.08       24.76     11.53 o 
  -5  25  10        0.83        7.63      8.65 o 
  -4  25  10      154.06      150.60     19.09 o 
  -3  25  10       10.24       26.80      8.65 o 
  -2  25  10      128.38      136.39     14.16 o 
  -1  25  10      336.97      308.17     19.23 o 
   0  25  10        4.39        3.43     14.91 o 
   1  25  10       52.55       52.08      7.68 o 
   2  25  10        7.27       11.29      5.35 o 
   3  25  10       14.64       16.05      5.43 o 
  -7  26  10       31.42       50.05     12.26 o 
  -6  26  10      157.00      175.19     20.15 o 
  -5  26  10       59.50       76.70     14.07 o 
  -4  26  10        4.87       22.06      9.34 o 
  -3  26  10      366.48      436.40     34.27 o 
  -2  26  10       20.87        2.16      3.55 o 
  -1  26  10        1.12        6.66      6.43 o 
   0  26  10       18.77       31.51      9.25 o 
   1  26  10      205.11      260.86     14.51 o 
   2  26  10      412.74      427.58     35.82 o 
  -6  27  10        2.86       14.47      7.00 o 
  -5  27  10        8.18       26.82      8.89 o 
  -4  27  10        0.00        1.98      2.28 o 
  -3  27  10       19.65        9.13      4.23 o 
  -2  27  10      131.22      134.44     26.17 o 
  -1  27  10      247.26      320.77     36.18 o 
   0  27  10       66.52       67.40     12.40 o 
   1  27  10      298.11      313.43     15.95 o 
  -4  28  10        0.03        8.76      6.58 o 
  -3  28  10      151.60      125.82     15.34 o 
  -2  28  10       35.34       42.38      6.76 o 
  -1  28  10      139.03      144.42     17.98 o 
   0  28  10       38.36        3.16      2.81 o 
 -13   1  11        2.74       -4.46      6.25 o 
 -12   1  11       87.92      110.42      9.94 o 
 -11   1  11        2.06       -5.55      6.24 o 
 -10   1  11       39.83       28.27      7.06 o 
  -9   1  11       17.50       16.33      4.89 o 
  -8   1  11      128.23      124.20      6.28 o 
  -7   1  11     2886.19     2760.98     26.11 o 
  -6   1  11       19.01       26.01      3.34 o 
  -5   1  11      749.97      693.85      9.32 o 
  -4   1  11      129.21      127.39      4.40 o 
  -3   1  11      354.41      359.08      6.12 o 
  -2   1  11     1376.85     1454.51     13.00 o 
  -1   1  11       71.24       90.83      3.76 o 
   0   1  11      650.50      641.85      8.09 o 
   1   1  11     2316.34     2185.43     18.50 o 
   2   1  11       54.81       56.26      3.67 o 
   3   1  11       23.90       25.22      3.52 o 
   4   1  11     1514.81     1456.18     19.19 o 
   5   1  11       98.28       94.48      6.84 o 
   6   1  11        1.55       -0.78      6.66 o 
   7   1  11      266.20      314.90     16.45 o 
   8   1  11        4.27        9.68      8.86 o 
   9   1  11        1.95       -3.49     10.99 o 
 -13   2  11        0.00        7.62      9.25 o 
 -12   2  11      131.38      102.09     15.51 o 
 -11   2  11      214.10      231.52     11.55 o 
 -10   2  11      433.54      399.43     12.08 o 
  -9   2  11      833.82      824.71     13.29 o 
  -8   2  11       56.04       43.12      5.03 o 
  -7   2  11       27.09       50.85      7.16 o 
  -6   2  11     2930.98     2792.84     22.86 o 
  -5   2  11      516.88      489.98      7.72 o 
  -4   2  11      496.50      554.90      7.59 o 
  -3   2  11      432.06      487.74      6.96 o 
  -2   2  11        2.44        3.15      2.07 o 
  -1   2  11      325.62      332.57      5.73 o 
   0   2  11      140.67      162.80      4.71 o 
   1   2  11        4.18        5.81      2.42 o 
   2   2  11       16.34       11.13      2.86 o 
   3   2  11       26.00       10.49      3.40 o 
   4   2  11        8.62       11.59      3.42 o 
   5   2  11       29.84       31.40      5.47 o 
   6   2  11       42.95       20.93     17.90 o 
   7   2  11        1.71        6.62      8.55 o 
   8   2  11      119.35      137.46     13.12 o 
   9   2  11       27.06        2.79     30.77 o 
 -13   3  11      148.90      172.83     31.85 o 
 -12   3  11       61.07       59.01     10.89 o 
 -11   3  11       16.61       25.02      9.07 o 
 -10   3  11      168.44      167.30      8.96 o 
  -9   3  11     1185.28     1146.05     18.58 o 
  -8   3  11       30.39       39.92      4.93 o 
  -7   3  11        6.83        7.60      3.53 o 
  -6   3  11        9.10        9.26      3.28 o 
  -5   3  11        0.19        3.71      2.70 o 
  -4   3  11      435.62      429.87      7.12 o 
  -3   3  11      324.51      371.43      5.55 o 
  -2   3  11     3584.75     3659.30     24.99 o 
  -1   3  11      372.82      357.05      5.35 o 
   0   3  11     1424.97     1380.80     14.46 o 
   1   3  11      127.68      144.33      5.14 o 
   2   3  11        7.05       12.14      2.92 o 
   3   3  11     1703.11     1593.71     16.81 o 
   4   3  11        7.89        5.05      3.17 o 
   5   3  11      438.25      398.92     11.32 o 
   6   3  11       66.04       69.69      9.83 o 
   7   3  11      191.52      234.90     14.78 o 
   8   3  11      150.57      168.96     21.87 o 
 -13   4  11       31.93        5.50     12.89 o 
 -12   4  11      183.42      205.60     12.55 o 
 -11   4  11       27.78       20.37      8.76 o 
 -10   4  11      117.29      125.25      8.13 o 
  -9   4  11      680.48      647.03     16.41 o 
  -8   4  11      445.25      438.91      9.71 o 
  -7   4  11      956.28      926.17     13.48 o 
  -6   4  11      831.41      758.75     11.04 o 
  -5   4  11      139.67      142.35      5.46 o 
  -4   4  11      475.24      481.28      8.15 o 
  -3   4  11      214.24      231.28      6.24 o 
  -2   4  11      156.48      196.57      5.48 o 
  -1   4  11       35.27       36.11      3.47 o 
   0   4  11      340.37      308.28      7.50 o 
   1   4  11      231.03      207.96      5.87 o 
   2   4  11      192.33      222.80      6.02 o 
   3   4  11      310.47      281.36      6.91 o 
   4   4  11      344.41      287.05      8.39 o 
   5   4  11       41.83       46.70      5.14 o 
   6   4  11        6.01        3.73      7.05 o 
   7   4  11      323.33      357.66     26.08 o 
   8   4  11       19.52       38.81     14.42 o 
 -13   5  11       80.64      102.38     24.45 o 
 -12   5  11      107.70      109.09     13.72 o 
 -11   5  11      756.96      779.60     22.37 o 
 -10   5  11        2.06        0.84      7.64 o 
  -9   5  11      579.40      564.22     12.57 o 
  -8   5  11       28.47       40.84      4.55 o 
  -7   5  11       27.35       19.66      3.68 o 
  -6   5  11     1470.62     1440.54     15.58 o 
  -5   5  11      128.37       94.26      4.49 o 
  -4   5  11       28.44       31.48      3.16 o 
  -3   5  11        0.81        0.92      2.55 o 
  -2   5  11      370.27      363.18      7.06 o 
  -1   5  11        1.34       -1.01      2.36 o 
   0   5  11      833.98      796.83     10.03 o 
   1   5  11     1229.25     1095.28     12.34 o 
   2   5  11      396.52      391.72      8.19 o 
   3   5  11     1010.10      997.68     15.06 o 
   4   5  11       41.83       35.09      4.40 o 
   5   5  11       44.08       47.40      5.22 o 
   6   5  11      123.40      123.00     20.02 o 
   7   5  11       25.79       44.98     15.51 o 
   8   5  11        2.40       23.42     14.39 o 
 -13   6  11      185.16      210.34     27.75 o 
 -12   6  11      301.28      273.55     18.41 o 
 -11   6  11       19.16       19.18     21.96 o 
 -10   6  11      217.09      223.67     11.79 o 
  -9   6  11      541.44      504.47     14.36 o 
  -8   6  11        0.01        3.08      3.36 o 
  -7   6  11      123.93      128.21      6.44 o 
  -6   6  11       43.30       42.08      4.45 o 
  -5   6  11       25.16       14.16      3.46 o 
  -4   6  11      205.90      204.30      6.46 o 
  -3   6  11      690.99      707.97     10.83 o 
  -2   6  11      305.44      339.02     10.68 o 
  -1   6  11      550.87      594.46      9.74 o 
   0   6  11      155.83      142.94      5.90 o 
   1   6  11       16.00       20.08      4.74 o 
   2   6  11       39.92       38.74      4.18 o 
   3   6  11      605.47      563.03     10.57 o 
   4   6  11       14.75       23.77      5.41 o 
   5   6  11      207.69      196.12     14.95 o 
   6   6  11      198.65      213.80     12.93 o 
   7   6  11        2.52       11.66     14.57 o 
   8   6  11        0.75       15.61     14.67 o 
 -13   7  11       61.22       79.00     25.82 o 
 -12   7  11      304.04      365.23     44.61 o 
 -11   7  11       17.54       30.51     12.44 o 
 -10   7  11       38.36       53.03     10.78 o 
  -9   7  11       27.69       18.95      4.85 o 
  -8   7  11      408.94      407.73     11.48 o 
  -7   7  11       14.71       14.32      3.88 o 
  -6   7  11     1280.12     1193.09     15.71 o 
  -5   7  11       81.57       92.02      5.36 o 
  -4   7  11      830.73      806.91     11.89 o 
  -3   7  11      133.11      132.79      5.62 o 
  -2   7  11      194.55      202.35      6.73 o 
  -1   7  11      912.80      902.69     16.44 o 
   0   7  11        0.46       -1.45      3.59 o 
   1   7  11       16.73       25.66      4.20 o 
   2   7  11        0.14        3.74      3.23 o 
   3   7  11       14.18        9.50      5.09 o 
   4   7  11       23.88       19.46      4.66 o 
   5   7  11        0.11        6.88      5.52 o 
   6   7  11        1.19        4.54      8.40 o 
   7   7  11      352.79      391.89     30.44 o 
   8   7  11       66.11       58.17     19.06 o 
 -13   8  11        0.52       20.15     12.11 o 
 -12   8  11        8.06        9.95     10.95 o 
 -11   8  11        7.94       24.36     10.72 o 
 -10   8  11       34.50       26.31      9.72 o 
  -9   8  11       41.18       30.53      5.31 o 
  -8   8  11      104.26      111.59      7.41 o 
  -7   8  11      127.76      126.01      6.80 o 
  -6   8  11      251.56      220.25      9.30 o 
  -5   8  11      178.18      171.47      6.53 o 
  -4   8  11       12.55       11.17      3.27 o 
  -3   8  11     1318.98     1286.53     15.31 o 
  -2   8  11      789.84      709.64     11.95 o 
  -1   8  11      494.99      477.18      9.84 o 
   0   8  11     1168.02     1068.91     15.22 o 
   1   8  11     1434.33     1312.52     17.53 o 
   2   8  11      257.90      256.87     11.76 o 
   3   8  11      203.71      175.00      7.88 o 
   4   8  11      164.43      167.33      8.22 o 
   5   8  11       15.18       13.28      8.80 o 
   6   8  11      239.64      248.95     22.01 o 
   7   8  11       19.35       28.71     12.45 o 
   8   8  11        0.01       32.78     16.82 o 
 -13   9  11       75.86      101.43     17.96 o 
 -12   9  11      299.59      339.85     19.84 o 
 -11   9  11       24.28       34.81     10.72 o 
 -10   9  11       38.85       40.56     10.02 o 
  -9   9  11        6.20        6.65      5.70 o 
  -8   9  11      111.80      125.82      7.47 o 
  -7   9  11      411.97      371.33     10.73 o 
  -6   9  11      240.12      220.05      8.04 o 
  -5   9  11        9.68        8.35      3.68 o 
  -4   9  11       72.80       85.42      6.68 o 
  -3   9  11      377.44      402.54      9.22 o 
  -2   9  11     1313.61     1284.20     16.76 o 
  -1   9  11      249.25      254.33      7.58 o 
   0   9  11     2750.31     2646.49     27.67 o 
   1   9  11      160.85      159.02      6.94 o 
   2   9  11      135.21      124.86      6.51 o 
   3   9  11      104.45       87.11      6.27 o 
   4   9  11        0.03        0.77      4.18 o 
   5   9  11      187.82      190.61     13.84 o 
   6   9  11       20.26       23.32      7.32 o 
   7   9  11        4.64       25.17     13.89 o 
   8   9  11      127.22      170.60     24.97 o 
 -12  10  11       93.89       68.20     21.52 o 
 -11  10  11        0.09       10.24     22.78 o 
 -10  10  11       65.64       44.26     11.98 o 
  -9  10  11      283.16      256.37     20.48 o 
  -8  10  11      463.49      431.67     12.10 o 
  -7  10  11      308.46      340.93     11.40 o 
  -6  10  11      194.45      178.32      7.85 o 
  -5  10  11        1.28        1.49      4.98 o 
  -4  10  11      321.39      312.20      8.40 o 
  -3  10  11       80.49       83.51      5.46 o 
  -2  10  11      690.36      690.56     11.90 o 
  -1  10  11      377.07      356.90      8.84 o 
   0  10  11        0.29        3.93      3.52 o 
   1  10  11        7.45       14.82      3.96 o 
   2  10  11      167.47      143.01      6.97 o 
   3  10  11       30.67       27.28      4.86 o 
   4  10  11      126.20      133.62     10.14 o 
   5  10  11       44.95       48.65      9.17 o 
   6  10  11      329.79      378.61     27.19 o 
   7  10  11       15.46       16.76     10.83 o 
   8  10  11       55.77       67.43     20.85 o 
 -12  11  11       49.45       55.35     27.55 o 
 -11  11  11       21.77       -1.15     23.46 o 
 -10  11  11      121.35      196.52     19.14 o 
  -9  11  11        0.05        2.42      9.70 o 
  -8  11  11       28.77       27.67      5.23 o 
  -7  11  11       24.53       32.88      5.15 o 
  -6  11  11       53.83       50.72      5.50 o 
  -5  11  11        4.36       -0.52      3.96 o 
  -4  11  11       29.83       23.64      4.30 o 
  -3  11  11      104.87      102.40      5.90 o 
  -2  11  11     1312.45     1238.00     16.57 o 
  -1  11  11      205.72      202.81      7.21 o 
   0  11  11      104.87      102.78      5.93 o 
   1  11  11      157.07      167.13      7.06 o 
   2  11  11      346.36      325.55     10.16 o 
   3  11  11       78.24       91.78      6.43 o 
   4  11  11      314.98      343.91     14.13 o 
   5  11  11       85.59      100.51     11.28 o 
   6  11  11       42.53       50.71     10.28 o 
   7  11  11      137.12      102.19     12.73 o 
   8  11  11      296.47      370.46     33.71 o 
 -12  12  11      173.11      149.22     32.40 o 
 -11  12  11      333.39      354.49     38.71 o 
 -10  12  11       10.03        7.22     10.12 o 
  -9  12  11      148.36      158.00     17.41 o 
  -8  12  11      264.76      251.38     43.09 o 
  -7  12  11       62.17       54.89      7.04 o 
  -6  12  11      108.31      125.13      7.51 o 
  -5  12  11       56.65       62.65      5.68 o 
  -4  12  11       11.09        7.02      4.04 o 
  -3  12  11      916.10      935.01     14.10 o 
  -2  12  11      225.31      220.18      7.42 o 
  -1  12  11        0.19        1.50      3.50 o 
   0  12  11      336.57      295.97      8.29 o 
   1  12  11      325.28      325.80     12.42 o 
   2  12  11        2.00        2.81      4.53 o 
   3  12  11      101.24       91.48      6.46 o 
   4  12  11       76.22       81.38      8.70 o 
   5  12  11       52.88       44.03     19.86 o 
   6  12  11       81.34       99.20     17.26 o 
   7  12  11        0.15        4.42      8.46 o 
 -12  13  11       20.64       42.90     26.85 o 
 -11  13  11       55.47       98.32     27.86 o 
 -10  13  11       78.94       72.84     14.43 o 
  -9  13  11      142.22      158.77     17.66 o 
  -8  13  11      120.09      105.11     11.32 o 
  -7  13  11      116.41      125.15      8.06 o 
  -6  13  11      581.56      581.11     13.63 o 
  -5  13  11      493.34      472.81     12.00 o 
  -4  13  11        0.58        4.18      4.24 o 
  -3  13  11      598.48      530.03     12.12 o 
  -2  13  11      424.10      417.73      9.92 o 
  -1  13  11      635.97      605.86     12.24 o 
   0  13  11     4265.21     4033.33     42.05 o 
   1  13  11      308.95      318.29      8.77 o 
   2  13  11       82.28       79.36      9.50 o 
   3  13  11      189.11      192.53      9.44 o 
   4  13  11      235.66      233.87     13.08 o 
   5  13  11      304.82      297.86     16.96 o 
   6  13  11       72.62       83.66     14.20 o 
   7  13  11       27.62       29.11     11.34 o 
 -12  14  11       76.64       63.19     28.56 o 
 -11  14  11      102.27      162.36     19.96 o 
 -10  14  11       12.27       19.49     14.44 o 
  -9  14  11        0.02        5.34     11.82 o 
  -8  14  11       24.23       26.54      9.85 o 
  -7  14  11       21.08       31.86     10.13 o 
  -6  14  11       65.82       59.97      6.25 o 
  -5  14  11        1.57        8.34      4.38 o 
  -4  14  11      146.01      141.48      7.81 o 
  -3  14  11      195.73      178.45     10.23 o 
  -2  14  11      209.49      183.63     10.56 o 
  -1  14  11      335.65      338.70     10.96 o 
   0  14  11       77.67       93.60      6.71 o 
   1  14  11      473.57      431.06     11.90 o 
   2  14  11      343.05      342.70     11.21 o 
   3  14  11      614.22      594.73     15.76 o 
   4  14  11      749.29      748.41     22.83 o 
   5  14  11      174.04      213.68     17.43 o 
   6  14  11       67.05       64.49     10.61 o 
   7  14  11        9.88       13.68      9.30 o 
 -11  15  11       25.22       41.21     16.93 o 
 -10  15  11       15.91       29.01     15.39 o 
  -9  15  11       10.97       -9.76     10.11 o 
  -8  15  11      152.15      130.02     20.69 o 
  -7  15  11       79.51       80.29      8.59 o 
  -6  15  11        1.91        2.37      4.36 o 
  -5  15  11      137.84      135.63     11.11 o 
  -4  15  11      760.29      715.14     18.03 o 
  -3  15  11      142.80      140.09      9.69 o 
  -2  15  11       41.71       67.92      9.40 o 
  -1  15  11       89.94       88.36     10.02 o 
   0  15  11        1.95       17.92      8.74 o 
   1  15  11       20.45       22.69      4.90 o 
   2  15  11       36.11       42.81      5.98 o 
   3  15  11       93.59       89.36      7.93 o 
   4  15  11       27.48       29.31     12.63 o 
   5  15  11       27.72       48.55     11.76 o 
   6  15  11       70.00       88.21     16.24 o 
   7  15  11       91.95      146.56     20.07 o 
 -11  16  11      170.49      178.62     26.22 o 
 -10  16  11       11.03        4.38     12.52 o 
  -9  16  11      247.82      214.29     26.79 o 
  -8  16  11       15.98        3.86     11.68 o 
  -7  16  11      130.65      125.12     12.48 o 
  -6  16  11       38.86       48.27      8.80 o 
  -5  16  11     3120.81     3007.64     44.87 o 
  -4  16  11      431.05      419.90     13.93 o 
  -3  16  11        7.30        2.52      6.71 o 
  -2  16  11       34.57       39.79      6.78 o 
  -1  16  11      907.08      844.77     20.46 o 
   0  16  11      104.49       81.70      8.57 o 
   1  16  11       74.68       46.86      7.79 o 
   2  16  11        9.13        7.88      4.65 o 
   3  16  11      133.19      124.42      9.19 o 
   4  16  11      320.72      349.25     16.72 o 
   5  16  11       51.50       89.35     11.37 o 
   6  16  11       22.08       15.88     11.16 o 
 -11  17  11        0.40       11.00     14.58 o 
 -10  17  11        0.93       10.76     12.56 o 
  -9  17  11       75.12       48.49     16.07 o 
  -8  17  11       12.67        0.98     10.96 o 
  -7  17  11       74.71       89.05     11.36 o 
  -6  17  11       34.45       41.10      8.08 o 
  -5  17  11        2.51        3.29      5.30 o 
  -4  17  11      283.87      252.25     13.45 o 
  -3  17  11       75.78       59.61      7.45 o 
  -2  17  11      252.38      252.71     12.04 o 
  -1  17  11       61.39       64.55      7.78 o 
   0  17  11      266.67      272.95     17.88 o 
   1  17  11        8.81        8.13      9.09 o 
   2  17  11      163.75      149.94     11.61 o 
   3  17  11      337.65      359.91     12.73 o 
   4  17  11       74.81       88.82     10.47 o 
   5  17  11      307.23      351.72     17.72 o 
   6  17  11       41.77       52.25     11.64 o 
 -11  18  11       12.97        3.92     13.61 o 
 -10  18  11        0.99       10.08     13.28 o 
  -9  18  11       38.89       36.44     15.01 o 
  -8  18  11       37.23       55.84     16.15 o 
  -7  18  11        5.23        3.67     10.63 o 
  -6  18  11        0.63       13.28      7.17 o 
  -5  18  11      611.12      554.18     19.02 o 
  -4  18  11      157.76      150.85     10.66 o 
  -3  18  11      328.23      311.31     12.70 o 
  -2  18  11      180.95      179.05     11.15 o 
  -1  18  11       30.57       33.21     10.87 o 
   0  18  11       74.54       64.99      8.30 o 
   1  18  11       13.55       21.22      8.13 o 
   2  18  11        5.54        1.00      5.50 o 
   3  18  11      105.01       97.87     10.49 o 
   4  18  11       26.01       18.72      7.55 o 
   5  18  11       14.62       22.32      7.98 o 
   6  18  11       20.06       21.17     12.55 o 
 -10  19  11      134.98       99.13     22.19 o 
  -9  19  11       24.86        9.04     11.49 o 
  -8  19  11        5.28       26.26     12.66 o 
  -7  19  11        1.50        7.16     10.61 o 
  -6  19  11      397.71      351.91     26.50 o 
  -5  19  11      596.38      565.23     16.74 o 
  -4  19  11       77.08       64.49      7.81 o 
  -3  19  11       77.20       78.03      8.31 o 
  -2  19  11       73.94       75.09      9.16 o 
  -1  19  11       83.28       85.24      8.94 o 
   0  19  11        3.96       -0.95     11.48 o 
   1  19  11       29.85       32.26      8.99 o 
   2  19  11       46.60       43.20      9.77 o 
   3  19  11      198.14      175.57     13.20 o 
   4  19  11       14.38       22.85      7.60 o 
   5  19  11        2.23        5.20     10.75 o 
 -10  20  11       97.89       90.98     20.54 o 
  -9  20  11      161.52      164.12     23.78 o 
  -8  20  11        0.49        5.47     10.70 o 
  -7  20  11        0.97        6.41      9.67 o 
  -6  20  11       73.33       76.85     15.92 o 
  -5  20  11        5.20        9.92      7.64 o 
  -4  20  11       55.32       58.21      7.50 o 
  -3  20  11       94.87      100.27      9.01 o 
  -2  20  11       14.31       17.32      6.25 o 
  -1  20  11      285.82      283.98     13.27 o 
   0  20  11       21.05       10.78     12.54 o 
   1  20  11       81.79       72.69     12.04 o 
   2  20  11       18.66       13.19      5.70 o 
   3  20  11      212.95      204.06     14.57 o 
   4  20  11       75.56      106.83     11.06 o 
   5  20  11        1.13       -4.15      7.61 o 
  -9  21  11       77.96       77.67     16.84 o 
  -8  21  11       29.60       24.16     11.49 o 
  -7  21  11      117.98      120.11     19.95 o 
  -6  21  11        8.89       -2.13      9.41 o 
  -5  21  11      639.50      608.86     58.05 o 
  -4  21  11       28.24       40.04      9.30 o 
  -3  21  11       64.62       50.41      9.54 o 
  -2  21  11       38.93       37.32     10.26 o 
  -1  21  11      106.37       96.42     12.73 o 
   0  21  11       46.25       45.86     10.12 o 
   1  21  11       31.28       59.35     11.07 o 
   2  21  11      239.43      224.21     13.35 o 
   3  21  11       11.04       13.37      8.26 o 
   4  21  11        0.05       10.25      6.58 o 
   5  21  11        5.37        9.93      8.39 o 
  -9  22  11      194.44      290.54     30.06 o 
  -8  22  11      331.95      370.87     29.55 o 
  -7  22  11        0.11       -5.60      9.24 o 
  -6  22  11        4.37       17.37     10.80 o 
  -5  22  11       58.76       75.03     14.79 o 
  -4  22  11       41.50       41.84      9.44 o 
  -3  22  11       54.69       46.66     23.28 o 
  -2  22  11       26.04       34.42      9.33 o 
  -1  22  11       92.14       67.81     11.52 o 
   0  22  11       19.06       13.34      8.37 o 
   1  22  11      128.48      150.81     15.91 o 
   2  22  11       75.13      114.54     12.56 o 
   3  22  11       66.88       56.70     12.25 o 
   4  22  11       12.00       23.18      6.81 o 
  -8  23  11        2.71       10.78     10.36 o 
  -7  23  11        1.63       -8.56      8.56 o 
  -6  23  11       90.03      106.23     18.23 o 
  -5  23  11        6.68       20.28     10.42 o 
  -4  23  11       19.78       27.62     10.18 o 
  -3  23  11        1.76        8.75      6.79 o 
  -2  23  11      296.13      312.61     18.97 o 
  -1  23  11        0.30       15.15     13.84 o 
   0  23  11        3.27       12.73     11.63 o 
   1  23  11      220.02      211.15     18.48 o 
   2  23  11       32.54       27.70     22.54 o 
   3  23  11      127.63      132.00     12.56 o 
   4  23  11       18.16       46.32      9.97 o 
  -8  24  11        2.94        7.63      9.40 o 
  -7  24  11        0.61       -6.65      8.48 o 
  -6  24  11        5.60       21.15      9.88 o 
  -5  24  11        0.09       19.48      9.42 o 
  -4  24  11       65.61       61.99     10.68 o 
  -3  24  11       76.90       76.18     11.29 o 
  -2  24  11       39.18       37.86      8.93 o 
  -1  24  11       59.22       50.53     10.57 o 
   0  24  11      186.14      194.81     19.71 o 
   1  24  11        4.07       -0.78      9.83 o 
   2  24  11       77.33       72.24      9.69 o 
   3  24  11      156.63      175.93     12.70 o 
  -7  25  11        4.32       12.88      7.71 o 
  -6  25  11       46.39       70.54     12.45 o 
  -5  25  11      192.51      204.49     22.33 o 
  -4  25  11       44.97       67.11     14.68 o 
  -3  25  11       16.55       22.62      8.61 o 
  -2  25  11        1.36       46.22     18.21 o 
  -1  25  11        4.36        6.28      7.94 o 
   0  25  11       95.81      117.60     13.75 o 
   1  25  11        2.58       15.04      5.84 o 
   2  25  11       57.42       80.84      9.78 o 
  -6  26  11       19.65       15.82      6.75 o 
  -5  26  11       24.82       16.26      9.00 o 
  -4  26  11      184.29      184.63     21.63 o 
  -3  26  11      259.70      326.79     19.98 o 
  -2  26  11       77.33       65.78     15.56 o 
  -1  26  11        0.78        0.18      6.68 o 
   0  26  11      142.00      182.17     20.93 o 
   1  26  11       42.96       56.90     13.55 o 
  -5  27  11       17.75       44.59     10.49 o 
  -4  27  11       38.93       35.04      9.52 o 
  -3  27  11       96.74      123.10     13.57 o 
  -2  27  11       49.30       55.68      9.69 o 
  -1  27  11       48.82       45.68     10.77 o 
   0  27  11       18.60       38.28      9.27 o 
 -13   0  12        4.75       12.54      9.88 o 
 -12   0  12      518.52      483.56     22.06 o 
 -11   0  12       46.37       46.00     11.34 o 
 -10   0  12      152.80      150.02     17.65 o 
  -9   0  12     2284.89     2136.02     46.69 o 
  -8   0  12      110.53      104.30      9.43 o 
  -7   0  12      181.96      180.02     20.49 o 
  -6   0  12      167.55      143.70     15.69 o 
  -5   0  12       16.70       31.19      5.41 o 
  -4   0  12       46.32       60.42      5.52 o 
  -3   0  12      144.69      140.01      7.06 o 
  -2   0  12     1684.75     1711.18     28.20 o 
  -1   0  12       46.37       46.88      5.12 o 
   0   0  12      805.87      780.96     18.30 o 
   1   0  12       59.62       56.39      5.60 o 
   2   0  12     9124.04     8541.71     88.07 o 
   3   0  12      100.68       68.19      7.14 o 
   4   0  12      786.76      725.60     18.52 o 
   5   0  12        2.46       12.53      8.81 o 
   6   0  12      336.06      362.25     24.53 o 
   7   0  12        0.16        7.03     12.29 o 
   8   0  12       23.39       20.22     13.08 o 
 -13   1  12       75.84       70.10     11.13 o 
 -12   1  12       16.08        2.90      7.71 o 
 -11   1  12      291.60      280.49     12.40 o 
 -10   1  12     1319.12     1235.22     23.07 o 
  -9   1  12      516.07      477.19     25.51 o 
  -8   1  12      264.41      277.91     11.79 o 
  -7   1  12      789.64      748.32     14.73 o 
  -6   1  12      117.96      120.66      5.92 o 
  -5   1  12      176.19      165.28      5.67 o 
  -4   1  12      179.94      202.65      5.48 o 
  -3   1  12       72.36       75.03      3.89 o 
  -2   1  12     1369.76     1415.30     13.75 o 
  -1   1  12      955.22      934.79     10.71 o 
   0   1  12     1090.47     1033.59     11.45 o 
   1   1  12      425.81      402.99      8.37 o 
   2   1  12       59.22       63.34      4.62 o 
   3   1  12      870.68      810.32     13.89 o 
   4   1  12      826.70      730.46     13.11 o 
   5   1  12       20.88       22.87      6.28 o 
   6   1  12        7.78       26.33     13.90 o 
   7   1  12       40.59       28.53     10.07 o 
   8   1  12        5.28       10.94      8.94 o 
 -13   2  12       72.93       79.53     11.66 o 
 -12   2  12       18.89       21.56      9.71 o 
 -11   2  12       18.81       24.13      8.77 o 
 -10   2  12       25.35       28.00      7.05 o 
  -9   2  12      180.25      180.73      9.55 o 
  -8   2  12       21.00       19.49      4.36 o 
  -7   2  12        0.75        1.69      3.60 o 
  -6   2  12      513.80      504.92      9.36 o 
  -5   2  12      417.45      432.40      7.92 o 
  -4   2  12        0.52       -2.27      2.27 o 
  -3   2  12      378.54      396.14     11.00 o 
  -2   2  12        8.83       17.12      2.74 o 
  -1   2  12      764.81      767.31      9.45 o 
   0   2  12     1494.86     1513.34     15.85 o 
   1   2  12      329.12      307.07      9.15 o 
   2   2  12      214.54      198.84      6.39 o 
   3   2  12      101.13      126.29      5.67 o 
   4   2  12      632.08      657.95     12.86 o 
   5   2  12      250.96      236.23     14.68 o 
   6   2  12      295.29      275.64     15.35 o 
   7   2  12      183.88      205.85     14.49 o 
   8   2  12       37.29       30.80      9.38 o 
 -13   3  12       24.13       27.65      9.70 o 
 -12   3  12        1.78        9.46      9.53 o 
 -11   3  12        3.92       11.86      8.62 o 
 -10   3  12       47.24       38.11      7.41 o 
  -9   3  12       80.19       76.56      6.16 o 
  -8   3  12     1067.52     1026.36     15.92 o 
  -7   3  12       14.37       15.56      4.23 o 
  -6   3  12        5.44        5.11      3.30 o 
  -5   3  12      205.95      167.83      6.46 o 
  -4   3  12        0.13       -1.87      2.85 o 
  -3   3  12      111.91       99.51      4.79 o 
  -2   3  12      242.05      243.54      6.32 o 
  -1   3  12       14.18       13.01      3.12 o 
   0   3  12       11.54       15.77      3.32 o 
   1   3  12        4.45        0.81      3.06 o 
   2   3  12       21.60       21.49      3.70 o 
   3   3  12      603.64      586.91      9.80 o 
   4   3  12      343.55      335.11     10.30 o 
   5   3  12        2.65        3.29     12.39 o 
   6   3  12        6.88       17.04      8.06 o 
   7   3  12      108.38      120.99     11.63 o 
   8   3  12       11.80       28.21     14.31 o 
 -13   4  12      121.36      108.70     16.37 o 
 -12   4  12        3.91       23.07      9.14 o 
 -11   4  12        9.10       22.37      8.56 o 
 -10   4  12       89.11       89.44      7.15 o 
  -9   4  12       11.15        7.24      4.75 o 
  -8   4  12      102.27      106.50      6.49 o 
  -7   4  12      281.68      268.71      9.57 o 
  -6   4  12       20.79       13.39      3.42 o 
  -5   4  12     1467.92     1449.15     15.76 o 
  -4   4  12      182.11      178.79      6.85 o 
  -3   4  12      974.56      928.98     11.61 o 
  -2   4  12       58.05       65.76      4.15 o 
  -1   4  12     1380.60     1295.18     14.08 o 
   0   4  12      236.57      220.86      6.24 o 
   1   4  12      132.25      129.84      5.34 o 
   2   4  12     1430.79     1397.66     15.37 o 
   3   4  12      190.20      183.02      7.79 o 
   4   4  12      293.71      307.71      8.85 o 
   5   4  12       13.78       12.75      6.89 o 
   6   4  12      135.69      143.59     10.83 o 
   7   4  12       19.63       39.43     15.14 o 
   8   4  12        8.00       19.64     13.29 o 
 -13   5  12       35.54       40.27     13.81 o 
 -12   5  12      761.27      762.67     31.25 o 
 -11   5  12      239.67      258.96     26.85 o 
 -10   5  12       20.66        7.79      5.58 o 
  -9   5  12       23.15       29.06      5.24 o 
  -8   5  12     1003.94      981.09     15.02 o 
  -7   5  12       10.75       13.60      3.54 o 
  -6   5  12       86.94       96.24      4.98 o 
  -5   5  12      320.16      273.43      6.78 o 
  -4   5  12        9.15        6.77      2.88 o 
  -3   5  12      247.57      258.93      7.76 o 
  -2   5  12      398.25      408.88      7.30 o 
  -1   5  12      493.77      485.28      7.87 o 
   0   5  12       35.19       36.03      3.79 o 
   1   5  12        4.32        3.46      2.90 o 
   2   5  12      207.31      205.89      5.98 o 
   3   5  12      437.37      385.47      8.22 o 
   4   5  12      506.78      496.17     10.53 o 
   5   5  12      343.95      332.56     12.26 o 
   6   5  12      201.50      212.47     23.18 o 
   7   5  12       97.18      128.66     19.14 o 
   8   5  12        6.33       34.74     14.72 o 
 -13   6  12        3.28        9.77     14.21 o 
 -12   6  12      155.27      157.35     27.26 o 
 -11   6  12        0.46        6.19     11.62 o 
 -10   6  12      542.75      569.92     18.40 o 
  -9   6  12      264.24      252.57     10.95 o 
  -8   6  12      366.38      363.30     10.27 o 
  -7   6  12        9.87       12.29      3.85 o 
  -6   6  12      542.32      505.61     10.27 o 
  -5   6  12      284.52      301.42      7.95 o 
  -4   6  12        0.51        1.98      3.29 o 
  -3   6  12        0.03       -2.61      2.99 o 
  -2   6  12      627.68      619.67     14.36 o 
  -1   6  12      574.23      513.80      9.51 o 
   0   6  12      175.89      189.16      6.66 o 
   1   6  12     1039.05      946.45     14.66 o 
   2   6  12      234.52      245.27      7.44 o 
   3   6  12        0.08       -1.46      4.40 o 
   4   6  12      215.28      196.39     11.47 o 
   5   6  12       15.62       23.46      6.43 o 
   6   6  12       11.63       28.98     14.87 o 
   7   6  12       38.98       36.99     17.04 o 
   8   6  12      103.01      103.17     19.25 o 
 -13   7  12       32.57       34.69     13.92 o 
 -12   7  12      130.05      134.12     23.56 o 
 -11   7  12       49.69       56.76     17.98 o 
 -10   7  12       58.69       69.04     13.29 o 
  -9   7  12      214.87      208.70     10.66 o 
  -8   7  12      637.66      647.32     14.43 o 
  -7   7  12        3.97        7.26      3.72 o 
  -6   7  12      176.90      169.49      7.04 o 
  -5   7  12     2203.57     2177.40     22.83 o 
  -4   7  12       87.40       78.60      5.10 o 
  -3   7  12       29.47       19.03      7.24 o 
  -2   7  12      469.97      415.91      9.61 o 
  -1   7  12      270.99      252.39      7.91 o 
   0   7  12        0.66       -1.37      3.35 o 
   1   7  12      182.01      165.22      8.59 o 
   2   7  12     1159.53     1037.43     14.84 o 
   3   7  12       15.50       15.39      4.40 o 
   4   7  12       67.07       91.12      9.29 o 
   5   7  12       65.59       64.96     10.20 o 
   6   7  12        4.98        6.63      7.70 o 
   7   7  12       27.58       47.13     17.39 o 
   8   7  12       35.22       38.23     12.14 o 
 -13   8  12      156.78      138.82     18.56 o 
 -12   8  12        6.84       -4.75     12.75 o 
 -11   8  12     1333.15     1371.87     39.16 o 
 -10   8  12      119.10      120.15     15.29 o 
  -9   8  12       23.67       14.92      6.16 o 
  -8   8  12       22.63       19.05      4.87 o 
  -7   8  12      383.88      345.63      9.05 o 
  -6   8  12     1152.33     1092.37     16.81 o 
  -5   8  12      101.99      116.66      5.98 o 
  -4   8  12        3.48        5.24      3.34 o 
  -3   8  12        0.61       -1.21      3.20 o 
  -2   8  12        1.60       -1.31      3.25 o 
  -1   8  12      206.92      202.34      7.55 o 
   0   8  12     2789.70     2697.78     28.62 o 
   1   8  12       14.73       12.91      3.85 o 
   2   8  12        1.60        1.95      3.30 o 
   3   8  12      441.47      425.83     10.92 o 
   4   8  12      418.35      421.08     13.77 o 
   5   8  12      169.34      170.96     13.49 o 
   6   8  12       40.49       20.12     18.95 o 
   7   8  12       80.87       77.36     13.66 o 
 -12   9  12       42.29        9.14     13.04 o 
 -11   9  12        5.89       10.22     12.22 o 
 -10   9  12      153.35      169.49     30.76 o 
  -9   9  12        2.28        3.37      9.41 o 
  -8   9  12      244.71      230.13      9.71 o 
  -7   9  12      492.07      507.35     12.66 o 
  -6   9  12       49.94       42.45      5.79 o 
  -5   9  12      863.70      841.05     14.21 o 
  -4   9  12       67.90       59.25      5.19 o 
  -3   9  12       72.93       64.18      5.36 o 
  -2   9  12       80.06       82.72      5.75 o 
  -1   9  12      209.56      225.50      7.77 o 
   0   9  12        5.43        2.66      3.41 o 
   1   9  12      167.34      165.97      7.41 o 
   2   9  12        0.49       -1.63      3.23 o 
   3   9  12        5.75       14.46      4.64 o 
   4   9  12        3.34       -0.94      7.14 o 
   5   9  12      138.81      130.68     13.38 o 
   6   9  12        0.03        7.48      7.06 o 
   7   9  12        1.20       28.66     18.35 o 
 -12  10  12      239.84      236.07     21.15 o 
 -11  10  12      574.73      523.18     43.03 o 
 -10  10  12      106.50      106.66     26.29 o 
  -9  10  12      333.56      324.80     20.88 o 
  -8  10  12      413.61      372.58     11.61 o 
  -7  10  12      510.42      481.10     13.49 o 
  -6  10  12      121.53      127.89      7.00 o 
  -5  10  12      260.94      249.53      8.45 o 
  -4  10  12        9.32        7.32      3.65 o 
  -3  10  12      329.71      306.86      8.73 o 
  -2  10  12      638.91      610.65     11.55 o 
  -1  10  12     2214.88     2148.77     26.26 o 
   0  10  12     1185.18     1111.57     16.29 o 
   1  10  12        1.00        0.99      3.51 o 
   2  10  12        0.90       -1.83      3.91 o 
   3  10  12        0.05       -0.03      4.05 o 
   4  10  12        0.02       -0.19      5.46 o 
   5  10  12      193.52      201.94     14.74 o 
   6  10  12      104.38      136.29     13.29 o 
   7  10  12       44.05       36.69     19.00 o 
 -12  11  12      193.34      148.54     32.54 o 
 -11  11  12      164.68      187.29     33.36 o 
 -10  11  12      499.91      489.96     41.12 o 
  -9  11  12      138.01      154.92     57.68 o 
  -8  11  12      263.64      268.48     15.05 o 
  -7  11  12       12.99       11.62      5.12 o 
  -6  11  12      605.32      587.29     13.11 o 
  -5  11  12        0.32        9.68      3.86 o 
  -4  11  12      959.99      919.57     14.68 o 
  -3  11  12       74.47       68.73      5.27 o 
  -2  11  12      164.56      145.53      6.89 o 
  -1  11  12     1187.05     1148.77     19.70 o 
   0  11  12       24.61       20.39      4.25 o 
   1  11  12       70.64       62.16      5.74 o 
   2  11  12      189.72      193.17      8.25 o 
   3  11  12        3.15        1.04      5.11 o 
   4  11  12        0.07       -6.48      6.48 o 
   5  11  12       89.44      103.38     11.90 o 
   6  11  12        1.67        8.46     10.12 o 
   7  11  12       17.10        8.68     21.64 o 
 -12  12  12        1.24       33.30     26.71 o 
 -11  12  12        0.61        0.56     24.16 o 
 -10  12  12      197.22      237.47     40.32 o 
  -9  12  12      170.71      145.00     17.18 o 
  -8  12  12        2.57        4.82      5.80 o 
  -7  12  12        3.23        5.91      4.39 o 
  -6  12  12      207.34      190.93     11.94 o 
  -5  12  12     2637.17     2532.45     30.18 o 
  -4  12  12       89.47      114.86      8.35 o 
  -3  12  12      567.50      553.64     11.16 o 
  -2  12  12      169.98      163.57      7.10 o 
  -1  12  12        4.68        1.22      3.64 o 
   0  12  12      324.56      304.58      8.90 o 
   1  12  12       27.80       19.35      4.25 o 
   2  12  12      281.56      295.13      9.25 o 
   3  12  12       55.29       46.62     13.46 o 
   4  12  12      237.97      248.82     13.45 o 
   5  12  12       51.51       78.22     13.06 o 
   6  12  12        0.53       12.60      8.95 o 
   7  12  12        1.96        9.34     11.60 o 
 -12  13  12       84.72       78.18     29.18 o 
 -11  13  12        4.52       -5.27     24.35 o 
 -10  13  12       22.42       13.81     10.42 o 
  -9  13  12        1.11       -5.07      9.36 o 
  -8  13  12        0.13        6.91      8.87 o 
  -7  13  12      453.17      409.12     18.25 o 
  -6  13  12      682.73      632.98     13.67 o 
  -5  13  12       27.83       35.27      5.63 o 
  -4  13  12      947.85      923.17     15.85 o 
  -3  13  12      115.41      107.48      6.18 o 
  -2  13  12      330.51      346.50     11.14 o 
  -1  13  12        0.13       -3.05      4.46 o 
   0  13  12        6.89        5.26      3.62 o 
   1  13  12       22.23       24.44      5.05 o 
   2  13  12        2.33       12.24      4.98 o 
   3  13  12        0.01        5.45      5.94 o 
   4  13  12        3.51        9.95      5.68 o 
   5  13  12      168.60      196.74     15.07 o 
   6  13  12        0.42        3.03      8.54 o 
   7  13  12        0.01       -1.93      8.73 o 
 -12  14  12        7.00       36.62     27.04 o 
 -11  14  12       65.97       68.97     27.37 o 
 -10  14  12      205.25      229.24     21.14 o 
  -9  14  12       78.58       99.37     19.19 o 
  -8  14  12       67.17       50.21     14.95 o 
  -7  14  12      175.20      184.06     12.05 o 
  -6  14  12       22.62       20.45      5.20 o 
  -5  14  12      606.22      578.05     13.67 o 
  -4  14  12       77.02       83.49     12.08 o 
  -3  14  12      639.55      596.77     13.46 o 
  -2  14  12      292.95      291.91      9.75 o 
  -1  14  12       30.65       40.32      8.01 o 
   0  14  12      290.83      287.13      9.46 o 
   1  14  12     1086.68     1017.06     19.36 o 
   2  14  12        2.91       16.88      5.48 o 
   3  14  12      299.66      320.81     13.60 o 
   4  14  12       30.23       28.60      8.61 o 
   5  14  12        0.45       -7.43      7.43 o 
   6  14  12      179.09      175.45     14.95 o 
 -10  15  12        3.07       11.95     12.93 o 
  -9  15  12       32.50       58.24     17.06 o 
  -8  15  12       92.51      106.59     18.71 o 
  -7  15  12      478.34      411.71     15.28 o 
  -6  15  12        5.09        7.44      6.21 o 
  -5  15  12       54.41       46.30      7.28 o 
  -4  15  12      113.08      121.41      7.57 o 
  -3  15  12       13.65        5.01      5.11 o 
  -2  15  12       88.40      100.08      8.90 o 
  -1  15  12      114.51      111.00      9.48 o 
   0  15  12        1.93        8.98      7.04 o 
   1  15  12        4.69       -2.14      4.93 o 
   2  15  12        8.79        7.68      5.12 o 
   3  15  12       27.45       43.14     12.85 o 
   4  15  12      108.65      100.13     11.34 o 
   5  15  12        0.31       16.08     10.30 o 
   6  15  12       14.84       14.14      8.93 o 
 -11  16  12      298.94      315.15     35.16 o 
 -10  16  12      277.17      301.79     32.70 o 
  -9  16  12      207.85      234.43     28.35 o 
  -8  16  12      269.96      274.99     28.82 o 
  -7  16  12      123.77      124.49     14.41 o 
  -6  16  12      516.62      461.46     15.31 o 
  -5  16  12      303.42      299.78     12.64 o 
  -4  16  12       16.68       10.72      5.62 o 
  -3  16  12        5.04        3.00      6.77 o 
  -2  16  12     1396.32     1342.02     27.33 o 
  -1  16  12      156.59      169.05     27.05 o 
   0  16  12       13.26       -2.38      5.42 o 
   1  16  12        0.14        1.25      5.97 o 
   2  16  12        0.70        3.76      4.89 o 
   3  16  12        7.65        5.98      6.31 o 
   4  16  12      418.88      458.79     32.48 o 
   5  16  12       87.97       73.52     13.72 o 
   6  16  12       12.73        2.01     12.31 o 
 -11  17  12        5.61       10.98     13.87 o 
 -10  17  12       22.39       17.17     14.01 o 
  -9  17  12       25.19       33.88     13.98 o 
  -8  17  12       37.35       47.15     14.93 o 
  -7  17  12       10.41       10.53      8.44 o 
  -6  17  12      460.06      486.55     21.24 o 
  -5  17  12        5.51        3.18      6.93 o 
  -4  17  12        1.44       -0.20      5.21 o 
  -3  17  12      619.51      613.52     17.67 o 
  -2  17  12      182.35      186.15     11.63 o 
  -1  17  12        0.25        1.96      5.47 o 
   0  17  12        1.47       11.94      7.54 o 
   1  17  12       19.00       27.92      9.06 o 
   2  17  12        0.76       -3.36      5.31 o 
   3  17  12       24.47       16.69      6.66 o 
   4  17  12      272.22      314.30     24.36 o 
   5  17  12        5.34       -0.75     14.79 o 
   6  17  12        1.92       25.06     11.86 o 
 -10  18  12      666.65      677.43     42.14 o 
  -9  18  12        0.84       29.24     13.49 o 
  -8  18  12        1.73       13.78     12.40 o 
  -7  18  12       19.62       17.80     12.34 o 
  -6  18  12        8.43       11.12      8.28 o 
  -5  18  12       82.95       84.23     11.39 o 
  -4  18  12       53.64       48.22      9.67 o 
  -3  18  12       64.12       78.33      8.56 o 
  -2  18  12      154.68      137.34     10.58 o 
  -1  18  12       29.52       28.78      8.61 o 
   0  18  12       57.56       32.85     17.37 o 
   1  18  12       13.28        3.19      6.89 o 
   2  18  12      204.47      244.01     15.47 o 
   3  18  12     1115.82     1206.80     30.24 o 
   4  18  12      231.30      284.05     17.60 o 
   5  18  12       24.11        5.06     10.83 o 
 -10  19  12       55.45       24.72     14.47 o 
  -9  19  12      134.17      164.10     23.71 o 
  -8  19  12      128.03      124.11     21.60 o 
  -7  19  12       49.59       36.57     13.92 o 
  -6  19  12      554.51      526.13     23.71 o 
  -5  19  12       84.47       98.02     12.35 o 
  -4  19  12       76.57       87.27     18.55 o 
  -3  19  12      179.09      185.54     19.71 o 
  -2  19  12      111.59      111.17     13.34 o 
  -1  19  12      172.41      178.33     16.22 o 
   0  19  12       14.42       23.62     10.12 o 
   1  19  12        0.33       -4.31      7.11 o 
   2  19  12       11.12       14.34      6.64 o 
   3  19  12       60.37       63.68      9.70 o 
   4  19  12       35.32       20.36      7.45 o 
   5  19  12        2.09       17.96     10.68 o 
 -10  20  12       51.48       45.62     17.28 o 
  -9  20  12        8.46       21.97     13.70 o 
  -8  20  12        4.54       20.19     11.30 o 
  -7  20  12       82.18      104.39     18.95 o 
  -6  20  12      545.49      461.22     30.72 o 
  -5  20  12      356.96      306.97     17.84 o 
  -4  20  12      104.12       82.50     11.90 o 
  -3  20  12       47.79       69.88     11.49 o 
  -2  20  12      175.09      164.05     15.69 o 
  -1  20  12        1.35        5.88      7.08 o 
   0  20  12        2.42       14.21     10.64 o 
   1  20  12       26.45       29.16      9.48 o 
   2  20  12       35.49       37.09      7.89 o 
   3  20  12       24.45       19.20      7.51 o 
   4  20  12       14.25       40.55      9.22 o 
  -9  21  12        0.07        2.40     10.42 o 
  -8  21  12      146.81      173.52     23.77 o 
  -7  21  12        2.42       -7.22      8.99 o 
  -6  21  12       66.66       54.60     13.13 o 
  -5  21  12       72.33       79.37     13.75 o 
  -4  21  12      276.04      280.49     53.70 o 
  -3  21  12       92.81       87.88     15.68 o 
  -2  21  12       12.57        3.18     11.04 o 
  -1  21  12        4.90       11.28      7.42 o 
   0  21  12       18.75       36.97      9.97 o 
   1  21  12       14.74       21.30      8.34 o 
   2  21  12       27.80        8.92     13.41 o 
   3  21  12        9.53       13.09     16.30 o 
   4  21  12        0.09       12.04      6.59 o 
  -9  22  12        5.60       12.31      9.92 o 
  -8  22  12       38.67       29.38     12.30 o 
  -7  22  12       55.49       68.41     16.19 o 
  -6  22  12        0.65       21.12     11.17 o 
  -5  22  12       17.54       19.68      8.60 o 
  -4  22  12       18.98       18.64      8.17 o 
  -3  22  12        3.89        9.93      7.27 o 
  -2  22  12       48.01       70.40     11.55 o 
  -1  22  12       42.49       43.73     10.34 o 
   0  22  12        0.97        9.29      8.12 o 
   1  22  12        7.73        4.81      7.50 o 
   2  22  12      170.70      149.89     11.93 o 
   3  22  12       10.79       16.13     12.65 o 
  -8  23  12        0.02       16.46     10.84 o 
  -7  23  12        0.53       -8.22      8.22 o 
  -6  23  12      333.80      359.27     27.56 o 
  -5  23  12       15.13        1.57      8.38 o 
  -4  23  12      171.43      187.45     22.26 o 
  -3  23  12      322.63      290.94     19.27 o 
  -2  23  12        0.90        5.48      7.72 o 
  -1  23  12       79.57       74.42     12.07 o 
   0  23  12      230.06      224.99     18.69 o 
   1  23  12       47.84       53.86     11.34 o 
   2  23  12        5.77       17.34      6.66 o 
   3  23  12      158.24      163.61     21.63 o 
  -7  24  12       64.49       74.50     14.42 o 
  -6  24  12      219.28      236.50     25.62 o 
  -5  24  12       26.36       23.10      9.84 o 
  -4  24  12        1.55       25.62      8.24 o 
  -3  24  12        0.01        9.00      6.82 o 
  -2  24  12      345.50      352.25     20.66 o 
  -1  24  12        0.63        7.55     19.68 o 
   0  24  12        0.01       11.62      7.48 o 
   1  24  12        5.22       13.68      5.97 o 
   2  24  12        1.33        8.76      4.53 o 
  -6  25  12        0.48       21.92      8.28 o 
  -5  25  12        0.90       15.26      8.94 o 
  -4  25  12      202.15      189.69     16.58 o 
  -3  25  12       49.94       61.41     11.05 o 
  -2  25  12      271.00      366.26     21.12 o 
  -1  25  12      394.07      363.60     21.46 o 
   0  25  12       22.80       36.09     11.00 o 
   1  25  12      163.03      193.16     13.69 o 
  -5  26  12      128.62      165.16     20.31 o 
  -4  26  12      166.43      176.15     21.03 o 
  -3  26  12        6.73       18.69      7.24 o 
  -2  26  12      299.31      367.79     45.58 o 
  -1  26  12      206.51      188.50     20.67 o 
   0  26  12      212.79      209.26     21.88 o 
 -13   1  13       24.14       27.40      9.82 o 
 -12   1  13      156.91      162.85     14.51 o 
 -11   1  13      371.78      341.23     16.09 o 
 -10   1  13       18.56       11.37      5.47 o 
  -9   1  13      147.50      136.73      9.66 o 
  -8   1  13       47.64       46.42      6.16 o 
  -7   1  13       92.32       96.74      7.12 o 
  -6   1  13      269.48      307.43      9.07 o 
  -5   1  13        1.01        0.55      3.33 o 
  -4   1  13        0.02       -2.40      3.21 o 
  -3   1  13      299.60      311.19      6.91 o 
  -2   1  13       47.92       63.17      4.15 o 
  -1   1  13       85.15       78.31      4.43 o 
   0   1  13      383.05      368.41      9.37 o 
   1   1  13      299.57      319.43      7.97 o 
   2   1  13       28.94       22.68      5.40 o 
   3   1  13       51.61       69.49      6.81 o 
   4   1  13       94.54       90.68      7.24 o 
   5   1  13       10.58       14.33      8.44 o 
   6   1  13        4.82       17.97     12.54 o 
   7   1  13       88.30      120.70     12.64 o 
 -13   2  13       16.81       32.88     10.11 o 
 -12   2  13       15.89       14.33      9.65 o 
 -11   2  13        0.00       12.48      7.86 o 
 -10   2  13       66.83       70.47     12.66 o 
  -9   2  13      258.27      258.10     10.75 o 
  -8   2  13      240.16      228.28      8.40 o 
  -7   2  13      256.52      265.53      8.53 o 
  -6   2  13       13.61        5.63      3.94 o 
  -5   2  13       90.24      106.72      7.36 o 
  -4   2  13       92.60       94.39      5.14 o 
  -3   2  13       37.17       50.28      4.67 o 
  -2   2  13      273.91      262.35      6.93 o 
  -1   2  13        1.42        7.57      3.60 o 
   0   2  13        9.00       13.57      3.77 o 
   1   2  13      303.01      316.69      7.90 o 
   2   2  13      176.50      197.00      6.48 o 
   3   2  13       16.72       13.10      4.17 o 
   4   2  13       42.98       41.11      7.29 o 
   5   2  13       49.17       56.77      9.84 o 
   6   2  13       13.72       22.13     10.06 o 
   7   2  13        7.53       25.51     10.92 o 
 -13   3  13       54.75       55.48     13.01 o 
 -12   3  13       30.40       16.65      8.98 o 
 -11   3  13      190.42      184.99     12.91 o 
 -10   3  13      322.23      329.46     13.05 o 
  -9   3  13      154.21      144.58      8.87 o 
  -8   3  13      414.22      396.82     10.34 o 
  -7   3  13      426.69      424.48     10.19 o 
  -6   3  13       28.29       33.43      4.79 o 
  -5   3  13      104.59       91.56      5.50 o 
  -4   3  13        0.11        0.41      2.99 o 
  -3   3  13      544.66      519.78      9.12 o 
  -2   3  13        4.15        8.03      3.21 o 
  -1   3  13       14.19       17.75      3.55 o 
   0   3  13      245.19      226.78      7.16 o 
   1   3  13      193.74      168.68      6.46 o 
   2   3  13     1170.27     1017.25     14.45 o 
   3   3  13        0.32        5.12      3.50 o 
   4   3  13       10.77        8.56      6.77 o 
   5   3  13      112.54      128.13     12.60 o 
   6   3  13       41.52       53.07      8.94 o 
   7   3  13      176.89      200.03     23.56 o 
 -13   4  13        0.37        9.50     10.51 o 
 -12   4  13      188.06      186.70     18.44 o 
 -11   4  13        1.01        0.17      7.61 o 
 -10   4  13        0.00        2.61      5.70 o 
  -9   4  13        1.76        6.62      4.37 o 
  -8   4  13       28.50       32.09      4.69 o 
  -7   4  13      791.23      785.86     12.49 o 
  -6   4  13      149.38      163.67      6.50 o 
  -5   4  13        3.42        2.91      4.76 o 
  -4   4  13      543.51      509.81      9.61 o 
  -3   4  13      319.92      281.26      7.41 o 
  -2   4  13      757.88      707.99     10.33 o 
  -1   4  13       53.45       52.56      4.27 o 
   0   4  13      615.80      588.31      9.50 o 
   1   4  13      580.99      547.12      9.69 o 
   2   4  13      550.54      505.20      9.73 o 
   3   4  13        1.12        0.08      3.33 o 
   4   4  13       66.39       57.21      6.62 o 
   5   4  13      108.75      105.49     15.31 o 
   6   4  13       21.74       42.48     14.87 o 
   7   4  13        6.65       13.02     11.49 o 
 -13   5  13        2.33       14.13     12.52 o 
 -12   5  13      282.44      268.84     20.86 o 
 -11   5  13        1.13      -17.64     17.64 o 
 -10   5  13       84.73       87.25      8.37 o 
  -9   5  13      456.13      463.89     11.45 o 
  -8   5  13       38.34       38.99      4.83 o 
  -7   5  13       29.76       29.98      4.09 o 
  -6   5  13      302.66      278.67      6.96 o 
  -5   5  13     1043.70     1074.02     13.10 o 
  -4   5  13      242.73      219.58      6.59 o 
  -3   5  13      174.19      206.01      6.23 o 
  -2   5  13        4.57       -0.44      2.73 o 
  -1   5  13       45.02       51.40      3.79 o 
   0   5  13      308.00      303.01      6.66 o 
   1   5  13       65.68       57.18      4.17 o 
   2   5  13     1685.02     1628.93     18.16 o 
   3   5  13      190.08      189.85      9.01 o 
   4   5  13        0.26       -0.82      4.99 o 
   5   5  13        0.53        1.47      7.97 o 
   6   5  13       14.03       50.00     16.16 o 
   7   5  13      186.96      176.73     21.95 o 
 -13   6  13       50.54       52.12     34.94 o 
 -12   6  13       27.12       20.82     13.44 o 
 -11   6  13        0.20       21.52     24.76 o 
 -10   6  13        1.21        4.58      5.77 o 
  -9   6  13        9.30       18.96      6.02 o 
  -8   6  13      178.07      171.71      9.07 o 
  -7   6  13       36.28       46.73      4.94 o 
  -6   6  13      352.27      364.53      9.05 o 
  -5   6  13      163.45      167.71      6.90 o 
  -4   6  13      171.01      206.82      7.85 o 
  -3   6  13        3.88       -0.35      3.51 o 
  -2   6  13      402.15      382.19      9.55 o 
  -1   6  13        0.95        2.55      3.45 o 
   0   6  13       14.17       19.01      4.15 o 
   1   6  13       40.20       31.78      4.67 o 
   2   6  13      302.65      326.04      9.31 o 
   3   6  13      162.18      159.34      9.83 o 
   4   6  13      202.10      190.79     10.43 o 
   5   6  13       22.21        4.12      7.06 o 
   6   6  13        6.39        3.67     13.96 o 
   7   6  13       88.62      100.78     18.35 o 
 -13   7  13      325.60      325.57     22.97 o 
 -12   7  13      318.77      352.89     23.96 o 
 -11   7  13      338.84      359.81     22.35 o 
 -10   7  13       32.58       37.58     12.29 o 
  -9   7  13       13.56       24.49      8.14 o 
  -8   7  13      389.58      336.74     11.03 o 
  -7   7  13       12.95       12.15      3.99 o 
  -6   7  13        6.63        8.49      3.75 o 
  -5   7  13     3271.11     3063.81     29.57 o 
  -4   7  13      148.84      145.94      6.58 o 
  -3   7  13       34.41       26.22      4.31 o 
  -2   7  13      363.42      373.01     11.56 o 
  -1   7  13      626.91      586.98     11.60 o 
   0   7  13      275.76      284.80      8.60 o 
   1   7  13      145.38      127.38      6.80 o 
   2   7  13       11.74        6.71      3.53 o 
   3   7  13        4.23       -4.10      5.39 o 
   4   7  13       53.75       31.88      6.44 o 
   5   7  13       84.32      112.91     11.85 o 
   6   7  13      239.76      281.64     28.09 o 
   7   7  13      117.33      131.93     20.89 o 
 -12   8  13        3.70       21.41     14.19 o 
 -11   8  13       18.73       -4.61     11.08 o 
 -10   8  13      181.22      201.22     17.80 o 
  -9   8  13       28.63       35.31      7.85 o 
  -8   8  13      570.05      525.05     12.29 o 
  -7   8  13      113.49      117.78      6.56 o 
  -6   8  13        1.70       -0.15      3.36 o 
  -5   8  13      242.94      229.89      8.25 o 
  -4   8  13      392.99      389.75      9.92 o 
  -3   8  13      279.61      257.09      8.29 o 
  -2   8  13      977.42      911.37     14.70 o 
  -1   8  13       70.77       74.31      8.74 o 
   0   8  13      171.17      152.20      7.30 o 
   1   8  13        2.19        6.59      5.06 o 
   2   8  13       19.43        8.18      3.95 o 
   3   8  13        4.00       -0.60      5.88 o 
   4   8  13      529.23      502.64     18.89 o 
   5   8  13        0.10        7.59      7.51 o 
   6   8  13       52.60       70.80     19.77 o 
   7   8  13      218.65      272.95     20.97 o 
 -12   9  13        8.24       19.85     13.25 o 
 -11   9  13       53.26       40.81     14.64 o 
 -10   9  13       17.94       35.44     12.04 o 
  -9   9  13       13.21       26.20      9.00 o 
  -8   9  13        7.20       10.07      5.32 o 
  -7   9  13       50.83       39.48      5.29 o 
  -6   9  13       10.98       17.85      4.30 o 
  -5   9  13      550.26      497.20     11.16 o 
  -4   9  13       10.78       10.35      4.04 o 
  -3   9  13        8.51       16.75      4.20 o 
  -2   9  13      272.04      233.76      8.06 o 
  -1   9  13      163.95      175.64      7.47 o 
   0   9  13        0.10       -2.20      3.47 o 
   1   9  13      108.69      103.19      6.46 o 
   2   9  13      402.81      405.29     10.71 o 
   3   9  13        1.55       -3.36      6.69 o 
   4   9  13      211.54      184.33     13.91 o 
   5   9  13       18.28       19.22     12.04 o 
   6   9  13        2.89        0.63      8.01 o 
   7   9  13        3.50       -1.61     16.07 o 
 -12  10  13       89.17      121.48     17.43 o 
 -11  10  13       16.93       11.01     23.09 o 
 -10  10  13      326.59      372.97     36.28 o 
  -9  10  13      122.11      137.85     23.07 o 
  -8  10  13      256.35      227.71     14.46 o 
  -7  10  13        9.13        7.04      4.91 o 
  -6  10  13      499.05      449.61     12.84 o 
  -5  10  13      104.15       98.16      6.50 o 
  -4  10  13      674.00      674.43     12.83 o 
  -3  10  13      379.44      366.45      9.67 o 
  -2  10  13      443.67      431.98     10.27 o 
  -1  10  13      293.52      306.79      8.96 o 
   0  10  13      760.60      724.51     13.31 o 
   1  10  13       79.00       75.67      5.97 o 
   2  10  13       11.36        6.15      4.27 o 
   3  10  13       66.30       84.11      8.77 o 
   4  10  13        5.27        0.30      9.56 o 
   5  10  13      193.52      246.50     27.82 o 
   6  10  13       52.43       64.06     10.80 o 
   7  10  13       10.01       15.45     17.15 o 
 -12  11  13        6.86      -14.34     24.12 o 
 -11  11  13       60.26       78.93     27.88 o 
 -10  11  13        1.00       27.09     23.05 o 
  -9  11  13      144.04      130.26     16.03 o 
  -8  11  13       56.41       59.57      9.39 o 
  -7  11  13       74.12       76.29      6.77 o 
  -6  11  13      133.66      126.41      9.88 o 
  -5  11  13      189.48      180.04      9.73 o 
  -4  11  13      562.11      567.15     11.91 o 
  -3  11  13      299.41      302.68      8.98 o 
  -2  11  13        0.33        7.56      3.85 o 
  -1  11  13       33.11       33.54      4.75 o 
   0  11  13       58.33       48.65      5.12 o 
   1  11  13       37.38       31.22      4.83 o 
   2  11  13       37.50       34.93      6.90 o 
   3  11  13      401.15      349.19     19.97 o 
   4  11  13      113.39      136.30     30.11 o 
   5  11  13        9.35       22.36      8.88 o 
   6  11  13       78.64       69.10     11.38 o 
 -12  12  13       66.42      119.61     31.84 o 
 -11  12  13       29.19       14.62     24.92 o 
 -10  12  13       50.19       54.59     24.97 o 
  -9  12  13      261.22      264.33     21.25 o 
  -8  12  13      144.01      169.64     12.96 o 
  -7  12  13       68.02       50.03      7.31 o 
  -6  12  13      562.34      548.86     13.23 o 
  -5  12  13      525.44      494.94     11.52 o 
  -4  12  13      427.39      393.50     10.20 o 
  -3  12  13     1638.71     1569.76     20.64 o 
  -2  12  13     3680.80     3439.95     35.21 o 
  -1  12  13       48.03       47.93      5.28 o 
   0  12  13      174.56      170.85      7.87 o 
   1  12  13      144.91      116.58      9.03 o 
   2  12  13       18.92        6.63      5.78 o 
   3  12  13       12.80        3.74      6.25 o 
   4  12  13       36.53       18.01      8.92 o 
   5  12  13       50.02       58.41     10.83 o 
   6  12  13       24.35       43.97     11.97 o 
 -12  13  13      316.48      433.52     44.09 o 
 -11  13  13        0.95      -20.47     23.50 o 
 -10  13  13       68.05       68.54     25.16 o 
  -9  13  13      298.82      289.38     22.07 o 
  -8  13  13      136.14      143.58     12.27 o 
  -7  13  13       30.94       28.19      6.71 o 
  -6  13  13      157.11      158.71     10.19 o 
  -5  13  13        0.00        6.89      6.44 o 
  -4  13  13       12.64        7.09      3.92 o 
  -3  13  13       19.72       17.56      4.41 o 
  -2  13  13      105.15       92.29      6.14 o 
  -1  13  13      620.54      553.25     11.80 o 
   0  13  13        9.09        3.17      3.85 o 
   1  13  13        1.41       -5.19      5.19 o 
   2  13  13       27.98       29.77      6.48 o 
   3  13  13      343.27      347.43     14.58 o 
   4  13  13       61.67       83.08     11.53 o 
   5  13  13      305.95      356.68     18.60 o 
   6  13  13       69.12       80.02     12.02 o 
 -11  14  13       31.56      111.29     29.37 o 
 -10  14  13        0.46       12.17     10.51 o 
  -9  14  13       51.49       28.18     12.17 o 
  -8  14  13      122.14      105.82     19.42 o 
  -7  14  13       12.26        7.75      6.99 o 
  -6  14  13      149.41      148.01     12.15 o 
  -5  14  13      311.44      308.92     20.57 o 
  -4  14  13      375.33      437.12     12.43 o 
  -3  14  13        0.16        1.76      4.47 o 
  -2  14  13      348.48      348.41     10.27 o 
  -1  14  13       61.30       71.59      8.94 o 
   0  14  13       11.30       17.89      5.29 o 
   1  14  13        0.27        4.38      5.51 o 
   2  14  13       33.35       21.29      6.76 o 
   3  14  13      562.54      604.37     18.04 o 
   4  14  13        8.57       15.90      6.62 o 
   5  14  13       48.10       70.56     11.30 o 
   6  14  13       39.23       41.36     12.72 o 
 -11  15  13      402.73      540.18     46.86 o 
 -10  15  13        4.78       28.87     15.24 o 
  -9  15  13      166.69      136.89     23.06 o 
  -8  15  13      113.98      107.09     19.69 o 
  -7  15  13        4.05        0.70      6.67 o 
  -6  15  13       24.87       28.63      7.03 o 
  -5  15  13     1516.61     1525.23     34.62 o 
  -4  15  13      290.75      285.05     10.59 o 
  -3  15  13       64.03       56.27      6.22 o 
  -2  15  13       57.01       62.66      6.54 o 
  -1  15  13       25.00       30.76      6.64 o 
   0  15  13       93.93      111.15      9.72 o 
   1  15  13       57.71       71.13      8.78 o 
   2  15  13      160.58      163.95     12.89 o 
   3  15  13      257.25      289.12     16.36 o 
   4  15  13        5.12        4.00      8.47 o 
   5  15  13      262.91      236.53     16.80 o 
 -10  16  13      198.62      184.35     27.70 o 
  -9  16  13        0.62        3.45     11.96 o 
  -8  16  13       96.47       92.61     18.89 o 
  -7  16  13        5.93       18.78      8.74 o 
  -6  16  13       39.91       54.91      8.19 o 
  -5  16  13      237.68      265.32     14.32 o 
  -4  16  13        1.36        1.42      6.61 o 
  -3  16  13      145.37      143.89     14.65 o 
  -2  16  13       11.90       18.07      7.81 o 
  -1  16  13       85.58       75.32     11.99 o 
   0  16  13       62.30       58.40      7.80 o 
   1  16  13        4.70       19.33      6.52 o 
   2  16  13      182.17      168.46     13.20 o 
   3  16  13        3.22        1.81      6.86 o 
   4  16  13      196.97      238.52     16.37 o 
   5  16  13       32.55       49.66     15.51 o 
 -10  17  13      115.62      104.13     22.05 o 
  -9  17  13      166.07      176.10     25.32 o 
  -8  17  13        0.14       10.89     11.86 o 
  -7  17  13      303.60      313.15     26.86 o 
  -6  17  13      100.41       91.55     19.29 o 
  -5  17  13      292.90      297.35     18.74 o 
  -4  17  13       17.71       20.34     16.83 o 
  -3  17  13      411.42      345.75     18.95 o 
  -2  17  13       33.19       42.69      9.96 o 
  -1  17  13      143.45      141.96     15.73 o 
   0  17  13       13.83        2.49     11.34 o 
   1  17  13      157.87      179.80     16.83 o 
   2  17  13      288.19      286.21     15.19 o 
   3  17  13      187.90      147.66     12.96 o 
   4  17  13      246.47      267.72     25.33 o 
   5  17  13       17.51       14.06     10.89 o 
 -10  18  13      149.90      136.61     24.85 o 
  -9  18  13      150.00      133.82     23.19 o 
  -8  18  13        7.81       -4.71     10.63 o 
  -7  18  13      112.83      132.08     21.00 o 
  -6  18  13      172.20      159.35     17.78 o 
  -5  18  13        1.61       10.42      9.48 o 
  -4  18  13      136.33      158.72     15.40 o 
  -3  18  13       63.44       76.93     11.63 o 
  -2  18  13      349.50      368.25     20.00 o 
  -1  18  13      391.07      423.30     21.16 o 
   0  18  13        4.39        8.56      8.16 o 
   1  18  13      210.61      189.78     18.02 o 
   2  18  13       25.37       19.88      7.31 o 
   3  18  13       55.10       58.84      9.80 o 
   4  18  13       20.70       23.63      8.94 o 
 -10  19  13      454.30      531.62     38.64 o 
  -9  19  13       89.58       96.61     20.61 o 
  -8  19  13      146.65      159.02     23.68 o 
  -7  19  13       61.28       65.70     16.42 o 
  -6  19  13      743.20      681.25     26.19 o 
  -5  19  13       68.10       88.62     12.39 o 
  -4  19  13      272.42      296.16     18.12 o 
  -3  19  13       32.98       30.81      8.91 o 
  -2  19  13        2.13       11.90      7.83 o 
  -1  19  13       49.88       50.37     15.47 o 
   0  19  13       89.38       71.09     11.67 o 
   1  19  13       43.90       69.40     12.61 o 
   2  19  13       13.50       24.16      7.31 o 
   3  19  13      287.85      289.28     20.26 o 
   4  19  13      221.88      238.47     34.94 o 
  -9  20  13       26.95       34.28     15.09 o 
  -8  20  13       18.14       35.26     13.07 o 
  -7  20  13       13.78       19.62     11.30 o 
  -6  20  13      137.31      108.31     17.46 o 
  -5  20  13        0.21       19.46      8.21 o 
  -4  20  13        9.77       11.00      7.87 o 
  -3  20  13        2.56        5.71      8.15 o 
  -2  20  13       40.99       35.20     18.87 o 
  -1  20  13      470.29      458.93     22.86 o 
   0  20  13      104.19       84.44     19.67 o 
   1  20  13       78.33       90.29     13.33 o 
   2  20  13       27.33       40.14     13.88 o 
   3  20  13        0.77       11.85      7.11 o 
   4  20  13       32.55       34.16      8.30 o 
  -9  21  13        2.19        5.03     11.00 o 
  -8  21  13       30.47       28.24     13.79 o 
  -7  21  13       26.30        7.15      9.32 o 
  -6  21  13      292.93      241.11     26.42 o 
  -5  21  13        4.76        2.88      8.18 o 
  -4  21  13      167.37      202.04     17.55 o 
  -3  21  13       59.04       56.63     11.35 o 
  -2  21  13        0.79       -6.42      6.42 o 
  -1  21  13      318.21      343.52     20.09 o 
   0  21  13        2.96       -7.75     11.17 o 
   1  21  13       21.12       13.20     22.95 o 
   2  21  13       87.96      108.98     12.71 o 
   3  21  13      433.11      464.97     25.58 o 
  -8  22  13      271.20      264.56     29.05 o 
  -7  22  13        6.42        3.17     10.29 o 
  -6  22  13       32.31       26.54     12.17 o 
  -5  22  13       40.11       43.13      9.69 o 
  -4  22  13        4.88       14.62     13.82 o 
  -3  22  13       36.17       31.15      9.35 o 
  -2  22  13       14.34        6.95      8.71 o 
  -1  22  13       37.64       64.43     35.02 o 
   0  22  13        7.92       25.52      9.65 o 
   1  22  13        0.82       -2.86      7.06 o 
   2  22  13       30.30       23.84      7.19 o 
  -7  23  13      113.08       73.10     15.21 o 
  -6  23  13      145.43      150.22     21.97 o 
  -5  23  13       39.58       33.92     11.84 o 
  -4  23  13       12.85        2.54      7.07 o 
  -3  23  13        0.16        9.73      7.59 o 
  -2  23  13       70.60       90.72     13.10 o 
  -1  23  13       77.37       98.01     13.86 o 
   0  23  13       32.91       51.55     11.17 o 
   1  23  13        1.89       12.62      6.12 o 
   2  23  13      205.69      240.00     26.17 o 
  -7  24  13        3.14       13.22      7.23 o 
  -6  24  13        9.76       43.04     11.62 o 
  -5  24  13      183.06      190.30     24.15 o 
  -4  24  13      117.03      185.84     21.44 o 
  -3  24  13       54.75       92.32     21.75 o 
  -2  24  13      162.25      191.71     30.80 o 
  -1  24  13       66.15       57.84     11.21 o 
   0  24  13       48.46       44.14     11.30 o 
   1  24  13       36.30       46.76     11.08 o 
  -5  25  13      109.36      111.80     17.52 o 
  -4  25  13       41.36       31.78      9.30 o 
  -3  25  13      251.15      262.93     18.38 o 
  -2  25  13       17.56       28.15      9.45 o 
  -1  25  13        7.44       17.83      7.65 o 
   0  25  13        0.98        9.17      6.32 o 
  -3  26  13      111.79      146.07     19.25 o 
  -2  26  13       23.89       32.63      8.91 o 
 -13   0  14      328.63      356.31     30.31 o 
 -12   0  14      106.69      125.38     22.97 o 
 -11   0  14       64.60       46.81     18.04 o 
 -10   0  14     1589.39     1500.51     38.80 o 
  -9   0  14     2697.78     2595.99     53.22 o 
  -8   0  14     1180.51     1205.41     32.87 o 
  -7   0  14      336.08      324.73     17.62 o 
  -6   0  14       24.30       44.57      9.52 o 
  -5   0  14      563.33      547.04     16.76 o 
  -4   0  14        0.05       11.87      4.62 o 
  -3   0  14        1.53        2.37      4.19 o 
  -2   0  14     1194.08     1186.12     20.00 o 
  -1   0  14       36.83       60.72     13.24 o 
   0   0  14       35.94       46.66      7.69 o 
   1   0  14      697.20      735.97     16.68 o 
   2   0  14      408.70      403.83     14.57 o 
   3   0  14       40.97       47.77      7.78 o 
   4   0  14       10.95       20.40      9.23 o 
   5   0  14     1130.14     1283.47     44.02 o 
   6   0  14       79.38      102.26     17.23 o 
   7   0  14        1.53        4.82     12.20 o 
 -13   1  14        1.32       16.21     12.29 o 
 -12   1  14      129.41      106.15     12.00 o 
 -11   1  14       22.52       34.38      8.24 o 
 -10   1  14        0.08       -4.16      7.82 o 
  -9   1  14      125.65      143.63     10.43 o 
  -8   1  14      176.44      180.70     10.76 o 
  -7   1  14       38.88       23.29      9.10 o 
  -6   1  14      162.66      166.95      8.05 o 
  -5   1  14       17.45       16.03      4.05 o 
  -4   1  14      184.31      206.91      8.65 o 
  -3   1  14      129.81      128.50      5.96 o 
  -2   1  14       60.75       50.52      4.73 o 
  -1   1  14     1879.31     1731.03     20.60 o 
   0   1  14       36.75       23.44      4.69 o 
   1   1  14        0.38        3.01      3.85 o 
   2   1  14      296.47      312.49      9.35 o 
   3   1  14      156.46      141.71      8.32 o 
   4   1  14        4.22        8.11      6.11 o 
   5   1  14        9.54       17.96      8.94 o 
   6   1  14      126.22      157.62     13.66 o 
   7   1  14       72.03       73.72     11.01 o 
 -13   2  14       36.73       52.40     10.52 o 
 -12   2  14        0.02       10.20      9.37 o 
 -11   2  14       18.42       18.36      7.44 o 
 -10   2  14      315.98      312.74     13.28 o 
  -9   2  14       78.96       96.00      7.89 o 
  -8   2  14       93.18       98.79      8.57 o 
  -7   2  14        4.44        1.71      3.97 o 
  -6   2  14      234.52      267.27      8.54 o 
  -5   2  14        0.01       -1.21      3.62 o 
  -4   2  14        1.12       10.33      3.77 o 
  -3   2  14       84.18       80.97      5.35 o 
  -2   2  14       47.95       40.19      4.47 o 
  -1   2  14        9.89       17.60      3.84 o 
   0   2  14     1000.54      991.59     13.64 o 
   1   2  14       88.23       89.76      5.84 o 
   2   2  14       15.41       14.81      4.12 o 
   3   2  14       18.72       14.77      4.21 o 
   4   2  14      114.19      134.41     13.99 o 
   5   2  14       38.43       39.02      9.30 o 
   6   2  14       47.34       45.45      9.66 o 
   7   2  14        1.02        5.29     12.78 o 
 -13   3  14        3.59        8.53     14.10 o 
 -12   3  14        6.74        6.28      9.22 o 
 -11   3  14        2.86       -7.87      8.07 o 
 -10   3  14       66.50       77.10      7.58 o 
  -9   3  14      613.25      600.89     14.58 o 
  -8   3  14      127.78      129.59      7.15 o 
  -7   3  14      450.79      435.78     14.00 o 
  -6   3  14       87.85      105.37      6.38 o 
  -5   3  14      182.24      134.68      6.74 o 
  -4   3  14       73.03       73.82      5.17 o 
  -3   3  14      907.61      866.36     12.76 o 
  -2   3  14      268.14      245.33      7.32 o 
  -1   3  14       21.28       27.87      4.09 o 
   0   3  14      307.91      288.82      7.75 o 
   1   3  14      105.30      105.89      5.69 o 
   2   3  14      344.57      310.37      8.53 o 
   3   3  14       40.15       38.49      5.80 o 
   4   3  14      109.67      104.00      9.01 o 
   5   3  14       54.92       60.04     14.20 o 
   6   3  14        8.23       11.81     14.31 o 
   7   3  14      310.18      319.69     25.89 o 
 -13   4  14       75.93       64.92     13.83 o 
 -12   4  14       89.84       91.10     15.38 o 
 -11   4  14        2.08      -10.35     10.35 o 
 -10   4  14        8.38        7.56      5.91 o 
  -9   4  14      192.19      186.31     11.15 o 
  -8   4  14      566.91      558.38     14.53 o 
  -7   4  14      461.98      435.17      9.76 o 
  -6   4  14      130.28      123.45      6.60 o 
  -5   4  14      530.21      546.52     10.94 o 
  -4   4  14      705.06      662.07     11.06 o 
  -3   4  14      189.08      163.03      6.06 o 
  -2   4  14        0.04        0.96      3.19 o 
  -1   4  14     1693.04     1601.70     17.92 o 
   0   4  14       83.43       91.41      5.25 o 
   1   4  14       24.27       27.08      4.24 o 
   2   4  14      272.20      293.83     10.45 o 
   3   4  14        0.70       -3.55      4.54 o 
   4   4  14        0.67       13.63      8.12 o 
   5   4  14      266.84      342.22     26.62 o 
   6   4  14       62.74       64.35     13.41 o 
   7   4  14       18.12       39.86     14.85 o 
 -13   5  14        5.21      -11.57     11.57 o 
 -12   5  14        0.73       -6.25     11.41 o 
 -11   5  14      264.20      264.55     39.33 o 
 -10   5  14       19.08       14.55      9.36 o 
  -9   5  14      723.26      704.53     15.85 o 
  -8   5  14      229.24      243.11      8.25 o 
  -7   5  14       10.35        8.26      3.66 o 
  -6   5  14        1.75        3.46      3.34 o 
  -5   5  14       20.58       11.29      3.33 o 
  -4   5  14      150.78      160.37      5.91 o 
  -3   5  14      525.65      548.25     11.42 o 
  -2   5  14      475.47      454.42      9.67 o 
  -1   5  14       64.41       75.68      5.31 o 
   0   5  14      306.37      308.09      9.70 o 
   1   5  14       97.67      114.15      7.38 o 
   2   5  14        5.89        3.93      5.17 o 
   3   5  14        3.03       10.14      5.19 o 
   4   5  14       97.06       91.31     17.50 o 
   5   5  14        8.84        6.15     13.58 o 
   6   5  14       83.50       64.25     15.92 o 
 -12   6  14      252.54      274.59     21.43 o 
 -11   6  14       97.09       79.15     15.13 o 
 -10   6  14       38.17       33.43      8.76 o 
  -9   6  14        7.36       10.34      5.76 o 
  -8   6  14      106.39       95.72      8.24 o 
  -7   6  14      703.10      676.92     13.54 o 
  -6   6  14        5.67        8.52      3.74 o 
  -5   6  14       12.24       25.10      4.32 o 
  -4   6  14     1372.62     1439.92     26.19 o 
  -3   6  14       74.65       97.55      6.31 o 
  -2   6  14     1287.62     1241.98     17.79 o 
  -1   6  14      777.36      760.14     13.58 o 
   0   6  14      435.71      430.47     10.43 o 
   1   6  14      712.00      643.75     13.77 o 
   2   6  14       19.52       15.86      4.54 o 
   3   6  14       57.85       58.11      7.34 o 
   4   6  14      317.10      337.99     16.13 o 
   5   6  14       50.14       65.07     11.88 o 
   6   6  14       12.30       28.89     14.97 o 
 -12   7  14      236.11      210.49     20.02 o 
 -11   7  14      112.37       89.57     18.74 o 
 -10   7  14       17.11        9.46     11.00 o 
  -9   7  14      148.96      143.47     11.38 o 
  -8   7  14        1.57        7.97      4.85 o 
  -7   7  14      148.87      155.38      8.04 o 
  -6   7  14       60.39       58.41      5.14 o 
  -5   7  14       12.45       11.68      3.77 o 
  -4   7  14      435.99      414.82     10.45 o 
  -3   7  14      209.67      203.50      8.00 o 
  -2   7  14      146.20      135.48      7.05 o 
  -1   7  14       29.96       25.00      4.43 o 
   0   7  14       16.91       10.86      4.80 o 
   1   7  14       61.20       55.13      5.90 o 
   2   7  14        0.46        3.95      5.34 o 
   3   7  14      174.30      180.55     10.65 o 
   4   7  14       19.82       14.16      7.57 o 
   5   7  14       66.65       94.36     13.54 o 
   6   7  14        0.88        9.10     14.98 o 
 -12   8  14       22.64       48.28     15.66 o 
 -11   8  14       12.08       12.15     12.19 o 
 -10   8  14       53.42       33.16     12.45 o 
  -9   8  14      322.27      322.20     20.65 o 
  -8   8  14      226.31      243.81     17.94 o 
  -7   8  14        3.41        3.78      3.97 o 
  -6   8  14       10.16        7.97      6.72 o 
  -5   8  14      112.76       94.59      9.47 o 
  -4   8  14      355.01      341.92      9.73 o 
  -3   8  14     1091.72     1090.22     16.80 o 
  -2   8  14       46.35       43.55      5.02 o 
  -1   8  14       69.84       76.17      5.76 o 
   0   8  14        1.82        3.43      3.74 o 
   1   8  14      182.75      188.24      8.15 o 
   2   8  14      203.60      187.59     10.64 o 
   3   8  14       41.91       37.18      8.63 o 
   4   8  14       25.90       18.65      8.42 o 
   5   8  14       14.39       19.41      8.84 o 
   6   8  14       32.03       23.09     16.93 o 
 -12   9  14        5.81      -11.52     11.52 o 
 -11   9  14      156.70      159.87     17.99 o 
 -10   9  14       16.85       44.85     13.10 o 
  -9   9  14      173.27      175.89     26.78 o 
  -8   9  14      169.50      168.00     16.04 o 
  -7   9  14       54.85       51.33      5.75 o 
  -6   9  14      287.60      284.69     10.46 o 
  -5   9  14        3.08        7.28      4.03 o 
  -4   9  14      137.06      111.06      6.73 o 
  -3   9  14      609.82      593.69     15.78 o 
  -2   9  14      497.42      490.35     11.23 o 
  -1   9  14        3.00        0.65      4.40 o 
   0   9  14       27.51       17.75      4.27 o 
   1   9  14      141.68      139.07      7.42 o 
   2   9  14       32.53       29.57      8.19 o 
   3   9  14       21.04       19.63      7.74 o 
   4   9  14       34.80       50.99      9.70 o 
   5   9  14        1.28        6.78      8.55 o 
   6   9  14      104.77      115.61     22.44 o 
 -12  10  14       45.99       38.43     26.08 o 
 -11  10  14       63.41       81.19     26.76 o 
 -10  10  14       87.74       93.50     25.39 o 
  -9  10  14       34.03       40.17     11.22 o 
  -8  10  14      110.93      112.28     11.56 o 
  -7  10  14      228.85      243.38     12.42 o 
  -6  10  14       53.83       62.26      5.98 o 
  -5  10  14       43.14       49.74      5.47 o 
  -4  10  14       97.98       84.02      6.26 o 
  -3  10  14      113.51      107.19      6.69 o 
  -2  10  14      144.16      147.69      7.49 o 
  -1  10  14      265.89      243.75      8.73 o 
   0  10  14      264.51      261.77      8.94 o 
   1  10  14        3.16        4.42      4.28 o 
   2  10  14       19.24       17.57      6.25 o 
   3  10  14      304.01      312.58     16.31 o 
   4  10  14       34.00       29.34      8.76 o 
   5  10  14      184.16      180.52     14.98 o 
   6  10  14       42.49       33.63     19.39 o 
 -12  11  14       18.84       35.42     26.38 o 
 -11  11  14       28.18       20.77     24.60 o 
 -10  11  14        7.56       23.37     23.38 o 
  -9  11  14       11.20        1.52     20.20 o 
  -8  11  14       13.19       16.50     13.20 o 
  -7  11  14       56.23       54.81      9.14 o 
  -6  11  14       56.62       45.72      6.51 o 
  -5  11  14     1247.94     1227.98     18.64 o 
  -4  11  14        7.46       15.56      4.32 o 
  -3  11  14        2.75        3.66      3.81 o
[truncated: 91,202 more chars]
